# Supplementary material for: New and little known Isotomidae (Collembola) from the shore of Lake Baikal and saline lakes of continental Asia
Source: Zookeys. 2020 May 21;935:1–24. doi: 10.3897/zookeys.935.49363 (PMC7256071; doi:10.3897/zookeys.935.49363)
Supplement: XML Treatment for Pseudanurophorus barathrum [file zookeys.935.49363-treatment1.xml]

<!DOCTYPE tp:taxon-treatment
  PUBLIC "-//TaxonX//DTD Taxonomic Treatment Publishing DTD v0 20100105//EN" "tax-treatment-NSO.dtd">
<tp:taxon-treatment xmlns:tp="http://www.plazi.org/taxpub"><tp:treatment-meta><kwd-group><label>Taxon classification</label><kwd><named-content xmlns:xlink="http://www.w3.org/1999/xlink" content-type="kingdom">Animalia</named-content></kwd><kwd><named-content xmlns:xlink="http://www.w3.org/1999/xlink" content-type="order">Collembola</named-content></kwd><kwd><named-content xmlns:xlink="http://www.w3.org/1999/xlink" content-type="family">Isotomidae</named-content></kwd></kwd-group><mixed-citation publication-type="journal"><person-group><name><surname>Potapov</surname><given-names>Mikhail</given-names></name><name><surname>Huang</surname><given-names>Cheng-Wang</given-names></name><name><surname>Gulgenova</surname><given-names>Ayuna</given-names></name><name><surname>Luan</surname><given-names>Yun-Xia</given-names></name></person-group><article-title>New and little known <tp:taxon-name><tp:taxon-name-part taxon-name-part-type="family">Isotomidae</tp:taxon-name-part></tp:taxon-name> (<tp:taxon-name><tp:taxon-name-part taxon-name-part-type="order">Collembola</tp:taxon-name-part></tp:taxon-name>) from the shore of Lake Baikal and saline lakes of continental Asia</article-title><source>Zookeys</source><day>21</day><month>5</month><year>2020</year><volume>935</volume><fpage>1</fpage><lpage>24</lpage><pub-id pub-id-type="doi">10.3897/zookeys.935.49363</pub-id></mixed-citation></tp:treatment-meta><tp:nomenclature><tp:taxon-name><object-id xmlns:xlink="http://www.w3.org/1999/xlink" content-type="arpha" xlink:type="simple">4AF91ACA-3655-5987-BAA8-39FB791F4D4C</object-id>
            <tp:taxon-name-part taxon-name-part-type="genus" reg="Pseudanurophorus">Pseudanurophorus</tp:taxon-name-part>
            <tp:taxon-name-part taxon-name-part-type="species" reg="barathrum">barathrum</tp:taxon-name-part>
            <object-id xmlns:xlink="http://www.w3.org/1999/xlink" content-type="zoobank" xlink:type="simple">http://zoobank.org/D3D18099-2978-4569-8E40-29419DA14E20</object-id>
          </tp:taxon-name><tp:taxon-authority>Potapov &amp; Gulgenova</tp:taxon-authority><tp:taxon-status xmlns:xlink="http://www.w3.org/1999/xlink" xlink:type="simple">sp. nov.</tp:taxon-status><xref ref-type="fig" rid="F1">Figures 1–5</xref><xref ref-type="fig" rid="F2">, 6–11</xref><xref ref-type="fig" rid="F3">, 12–13</xref></tp:nomenclature><tp:treatment-sec sec-type="type material" id="SECID0EVNAC"><title>Type material.</title><p><bold><italic>Holotype</italic></bold>: female. Buryat Republic, Severo-Baykalskiy District, ~ 30 km N Severobaykalsk, near Slyudanskoye Lake, <named-content xmlns:xlink="http://www.w3.org/1999/xlink" content-type="dwc:verbatimCoordinates" xlink:type="simple"><named-content content-type="geo-json" specific-use="{&#34;type&#34;:&#34;Point&#34;,&#34;coordinates&#34;:[109.169800,55.462700]}" id="NCID0EDOAC" xlink:type="simple">55.4627°N, 109.1698°E</named-content></named-content>, shingly beach of Baikal, 17.VIII.2013, coll. M. Potapov and A. Gulgenova. 5 paratypes from the same place (Holotype and 2 paratypes deposited in <named-content xmlns:xlink="http://www.w3.org/1999/xlink" content-type="dwc:institutional_code" xlink:type="simple">MSPU</named-content>, 3 – in <abbrev xmlns:xlink="http://www.w3.org/1999/xlink" xlink:title="Senckenberg Museum of Natural History Görlitz" id="ABBRID0ENOAC" xlink:type="simple">SMNG</abbrev>). 2 paratypes from Russia, East Siberia. Irkutskaya Region, Slyudyanskiy District, Slyudyanka, shore of Lake Baikal, <named-content xmlns:xlink="http://www.w3.org/1999/xlink" content-type="dwc:verbatimCoordinates" xlink:type="simple"><named-content content-type="geo-json" specific-use="{&#34;type&#34;:&#34;Point&#34;,&#34;coordinates&#34;:[103.735000,51.652900]}" id="NCID0EUOAC" xlink:type="simple">51.6529°N, 103.7350°E</named-content></named-content>, on moistened big stones (by aspirator), 29.VIII.2008, coll. M. Potapov (deposited in <named-content xmlns:xlink="http://www.w3.org/1999/xlink" content-type="dwc:institutional_code" xlink:type="simple">BSU</named-content>).</p></tp:treatment-sec><tp:treatment-sec sec-type="material" id="SECID0E5OAC"><title>Other material.</title><p>Irkutskaya Region, Slyudyanskiy District, Angasolskaya, shore of Lake Baikal, <named-content xmlns:xlink="http://www.w3.org/1999/xlink" content-type="dwc:verbatimCoordinates" xlink:type="simple"><named-content content-type="geo-json" specific-use="{&#34;type&#34;:&#34;Point&#34;,&#34;coordinates&#34;:[103.828000,51.731400]}" id="NCID0EHPAC" xlink:type="simple">51.7314°N, 103.8280°E</named-content></named-content>, in shingle, 09.VIII.2015, coll. G. Efanov; Irkutskaya Region, Irkutskiy District, shore of Baikal, Primorskiy Range, Pribaikal’skiy Nat. Park, Khargino, <named-content xmlns:xlink="http://www.w3.org/1999/xlink" content-type="dwc:verbatimCoordinates" xlink:type="simple"><named-content content-type="geo-json" specific-use="{&#34;type&#34;:&#34;Point&#34;,&#34;coordinates&#34;:[105.776000,52.320000]}" id="NCID0EPPAC" xlink:type="simple">52.320°N, 105.776°E</named-content></named-content>, stony beach, near water edge (by aspirator), 17.VIII.2013, coll. A. Babenko; Irkutskaya Region, Olkhonskiy District, Primorskiy Range, Kuyada, mouth of Talovka River, <named-content xmlns:xlink="http://www.w3.org/1999/xlink" content-type="dwc:verbatimCoordinates" xlink:type="simple"><named-content content-type="geo-json" specific-use="{&#34;type&#34;:&#34;Point&#34;,&#34;coordinates&#34;:[106.136000,52.553000]}" id="NCID0EXPAC" xlink:type="simple">52.553°N, 106.136°E</named-content></named-content>, stony beach, under stones, 15.VII.2013, coll. A. Babenko; Buryat Republic, Kabansky District, Posolskiy Sor Bay, near Baykalskiy Priboy, <named-content xmlns:xlink="http://www.w3.org/1999/xlink" content-type="dwc:verbatimCoordinates" xlink:type="simple"><named-content content-type="geo-json" specific-use="{&#34;type&#34;:&#34;Point&#34;,&#34;coordinates&#34;:[106.139540,51.912160]}" id="NCID0EAAAE" xlink:type="simple">51.91216°N, 106.13954°E</named-content></named-content>, seaweed debris near water, 23.VII.2011, coll. A. Chimitova and L. Vanyavina; Buryat Republic, Barguzinskiy District, <named-content xmlns:xlink="http://www.w3.org/1999/xlink" content-type="dwc:verbatimCoordinates" xlink:type="simple"><named-content content-type="geo-json" specific-use="{&#34;type&#34;:&#34;Point&#34;,&#34;coordinates&#34;:[108.621300,53.296450]}" id="NCID0EIAAE" xlink:type="simple">53.29645°N, 108.6213°E</named-content></named-content>, floatation of shingle at water edge, 03.VIII.2014, coll. M. Potapov and A. Gulgenova. The materials are deposited in <named-content xmlns:xlink="http://www.w3.org/1999/xlink" content-type="dwc:institutional_code" xlink:type="simple">MSPU</named-content> and <abbrev xmlns:xlink="http://www.w3.org/1999/xlink" xlink:title="Shanghai Entomological Museum" id="ABBRID0ESAAE" xlink:type="simple">SEM</abbrev>.</p></tp:treatment-sec><tp:treatment-sec sec-type="description" id="SECID0EWAAE"><title>Description.</title><p>Size 1.0–1.5 mm. Body broad, with long legs (Fig. <xref ref-type="fig" rid="F1">1</xref>). Pigmentation from almost white to pale grey, forming a diffuse net interrupted by intersegmental areas. Cuticle finely reticulated (“smooth”), size of polygons much smaller than bases of setae. Large specimens sometimes with regularly scattered hardly visible small pits. Lateral parts of intersegmental area with secondary granulation (Fig. <xref ref-type="fig" rid="F2">6</xref>). Ocelli absent. <abbrev xmlns:xlink="http://www.w3.org/1999/xlink" xlink:title="postantennal organ" id="ABBRID0EEBAE" xlink:type="simple">PAO</abbrev> small, not constricted, ca. 0.3 as long as <abbrev xmlns:xlink="http://www.w3.org/1999/xlink" xlink:title="antennal segments" id="ABBRID0EIBAE" xlink:type="simple">Ant</abbrev>.1 width and ca. half as long as <abbrev xmlns:xlink="http://www.w3.org/1999/xlink" xlink:title="inner edge of unguis" id="ABBRID0EMBAE" xlink:type="simple">U3</abbrev> (Fig. <xref ref-type="fig" rid="F2">8</xref>). Maxillary outer lobe with simple maxillary palp and four slender sublobal hairs (Figs <xref ref-type="fig" rid="F1">2</xref>, <xref ref-type="fig" rid="F1">3</xref>). Labral formula as 3/556 (Fig. <xref ref-type="fig" rid="F1">3</xref>). Labral edge reduced, apical ridges absent. Apical row (p-row) of labral setae projecting above mouth aperture (Figs <xref ref-type="fig" rid="F1">2</xref> and <xref ref-type="fig" rid="F1">3</xref>), normally with six setae: p1, p2, and p3 on each side, lateral pair (p3) more slender and long. Medial pair p1+p1 is sometimes replaced with one (p0) giving five setae (p0, p1, p2) in apical row and labral formula 3/555 (Fig. <xref ref-type="fig" rid="F1">3</xref>). Setae of two rows (m, p) of labrum and sublobal hairs form a basket surrounding the mouth. Labium with all papillae (A–E), papillae A without guards (Fig. <xref ref-type="fig" rid="F1">4</xref>). Guard a1 detached and integrated to papilla B which, in result, supplied with five guards (a1, b1–4). Guards b2, b3, b4 set together, on lateral expansion of papilla B. Papilla C without guards, D with four guards in normal position. E with seven guards, lateral process and two lateral guards enlarged. Terminal setae of all papilla short. All elements of hypostomal group (H, h1, h2) considerably enlarged and bent towards labrum complementing the upper “basket” (Figs <xref ref-type="fig" rid="F1">2</xref>, <xref ref-type="fig" rid="F1">4</xref>). Main part of labium with three proximal, four basomedian and five basolateral setae. Maxillary head modified: capitulum slender and formed by fused claws, lamellae enlarged. Lamellae 1 and 2 well beyond capitulum, each supplied with apical and inner rows of cilia. Outer edge of lamella 1 gently ciliated, sometimes wavy. Lamella 3 expanded, with strong teeth (Fig. <xref ref-type="fig" rid="F1">5</xref>). Ventral side of head with 5-6+5-6 postlabial setae. S-setae and <abbrev xmlns:xlink="http://www.w3.org/1999/xlink" xlink:title="basal ms on antennal segments" id="ABBRID0E3CAE" xlink:type="simple">bms</abbrev>-setae of antennae slender and resemble common setae. <abbrev xmlns:xlink="http://www.w3.org/1999/xlink" xlink:title="antennal segments" id="ABBRID0EADAE" xlink:type="simple">Ant</abbrev>.1 with two basal, ventral and dorsal, <abbrev xmlns:xlink="http://www.w3.org/1999/xlink" xlink:title="basal ms on antennal segments" id="ABBRID0EEDAE" xlink:type="simple">bms</abbrev>, two ventro-lateral s, and ca. 30–40 common setae (Fig. <xref ref-type="fig" rid="F2">8</xref>). <abbrev xmlns:xlink="http://www.w3.org/1999/xlink" xlink:title="antennal segments" id="ABBRID0EMDAE" xlink:type="simple">Ant</abbrev>.2 with three <abbrev xmlns:xlink="http://www.w3.org/1999/xlink" xlink:title="basal ms on antennal segments" id="ABBRID0EQDAE" xlink:type="simple">bms</abbrev> and one laterodistal s. <abbrev xmlns:xlink="http://www.w3.org/1999/xlink" xlink:title="antennal segments" id="ABBRID0EUDAE" xlink:type="simple">Ant</abbrev>.3 with one <abbrev xmlns:xlink="http://www.w3.org/1999/xlink" xlink:title="basal ms on antennal segments" id="ABBRID0EYDAE" xlink:type="simple">bms</abbrev>, five common s (two outer, two inner, and one lateral spine-like), and a group of additional thin s-setae located on dorsal and inner sides of segment (Fig. <xref ref-type="fig" rid="F2">9</xref>), inner additional s-setae hardly differ from common setae. S-setae on <abbrev xmlns:xlink="http://www.w3.org/1999/xlink" xlink:title="antennal segments" id="ABBRID0EAEAE" xlink:type="simple">Ant</abbrev>.4 weakly differentiated, subapical organite rudimental, apex without bulb (Fig. <xref ref-type="fig" rid="F2">10</xref>).</p><fig id="F1" position="float" orientation="portrait"><object-id xmlns:xlink="http://www.w3.org/1999/xlink" content-type="doi" xlink:type="simple">10.3897/zookeys.935.49363.figures1-5</object-id><object-id xmlns:xlink="http://www.w3.org/1999/xlink" content-type="arpha" xlink:type="simple">F63A3CE6-43E1-54D9-832A-1DCDE7C3BA7B</object-id><label>Figures 1–5.</label><caption><p><italic><tp:taxon-name><tp:taxon-name-part taxon-name-part-type="genus" reg="Pseudanurophorus">Pseudanurophorus</tp:taxon-name-part> <tp:taxon-name-part taxon-name-part-type="species" reg="barathrum">barathrum</tp:taxon-name-part></tp:taxon-name></italic> sp. nov. <bold>1</bold> appearance of dark coloured specimen <bold>2</bold> labrum, maxillary outer lobe and hypostomal setae, lateral view <bold>3</bold> labrum and maxillary outer lobe, fronto-ventral and ventral views <bold>4</bold> labium, ventral view <bold>5</bold> maxillary head. Abbreviations: A, B, C, D, E-papillae of labial palp, H, h1, h2–hypostomal setae, mo, m1, m2, p1, p2, p3–setae of m – and p-row of labrum, mx.ol-maxillary outer lobe, cap., 1–6–capitulum and lamellae 1–6 of maxillary head, a1, b1, b2, b3, b4, e7–labial guards, l.p.–lateral processes. Characters of greater value encircled.</p></caption><graphic xmlns:xlink="http://www.w3.org/1999/xlink" xlink:href="zookeys-935-001-g001.jpg" position="float" orientation="portrait" xlink:type="simple" id="oo_412373.jpg"><uri content-type="original_file" xlink:type="simple">https://binary.pensoft.net/fig/412373</uri></graphic></fig><p>Body with numerous smooth short setae. Dorsal axial setal pattern asymmetric, can approximately be described as: 12–14,11–14/9–10,9–10,9–10,12–14 (<abbrev xmlns:xlink="http://www.w3.org/1999/xlink" xlink:title="thoracic segments" id="ABBRID0EMFAE" xlink:type="simple">Th</abbrev>.II–<abbrev xmlns:xlink="http://www.w3.org/1999/xlink" xlink:title="abdominal segments" id="ABBRID0EQFAE" xlink:type="simple">Abd</abbrev>.IV). Macrosetae not differentiated. S-setae on tergites weakly differentiated, subequal to common setae (Fig. <xref ref-type="fig" rid="F3">13</xref>). S-setae varies as 4,4–5/3–5,4–5,4–6, ~9, ~10, number and arrangement asymmetrical. With incomplete set of <abbrev xmlns:xlink="http://www.w3.org/1999/xlink" xlink:title="micro s-seta" id="ABBRID0EYFAE" xlink:type="simple">ms</abbrev>-setae (1,0/0,0,1). Most s-setae on <abbrev xmlns:xlink="http://www.w3.org/1999/xlink" xlink:title="abdominal segments" id="ABBRID0E3FAE" xlink:type="simple">Abd</abbrev>.I–<abbrev xmlns:xlink="http://www.w3.org/1999/xlink" xlink:title="abdominal segments" id="ABBRID0EAGAE" xlink:type="simple">Abd</abbrev>.V in <abbrev xmlns:xlink="http://www.w3.org/1999/xlink" xlink:title="setae of posterior row" id="ABBRID0EEGAE" xlink:type="simple">p-row of setae</abbrev> (Figs <xref ref-type="fig" rid="F2">6</xref>, <xref ref-type="fig" rid="F2">7</xref>, <xref ref-type="fig" rid="F3">13</xref>). <abbrev xmlns:xlink="http://www.w3.org/1999/xlink" xlink:title="thoracic segments" id="ABBRID0EUGAE" xlink:type="simple">Th</abbrev>.I, II, and III without ventral setae.</p><fig id="F2" position="float" orientation="portrait"><object-id xmlns:xlink="http://www.w3.org/1999/xlink" content-type="doi" xlink:type="simple">10.3897/zookeys.935.49363.figures6-11</object-id><object-id xmlns:xlink="http://www.w3.org/1999/xlink" content-type="arpha" xlink:type="simple">3CB26AB8-47AF-50CA-9EF7-F8479F27DA20</object-id><label>Figures 6–11.</label><caption><p><italic><tp:taxon-name><tp:taxon-name-part taxon-name-part-type="genus" reg="Pseudanurophorus">Pseudanurophorus</tp:taxon-name-part> <tp:taxon-name-part taxon-name-part-type="species" reg="barathrum">barathrum</tp:taxon-name-part></tp:taxon-name></italic> sp. nov. <bold>6, 7</bold> s-setae on body in one variant <bold>8</bold><abbrev xmlns:xlink="http://www.w3.org/1999/xlink" xlink:title="postantennal organ" id="ABBRID0EPHAE" xlink:type="simple">PAO</abbrev> and <abbrev xmlns:xlink="http://www.w3.org/1999/xlink" xlink:title="antennal segments" id="ABBRID0ETHAE" xlink:type="simple">Ant</abbrev>.1, lateral view <bold>9</bold><abbrev xmlns:xlink="http://www.w3.org/1999/xlink" xlink:title="antennal segments" id="ABBRID0EZHAE" xlink:type="simple">Ant</abbrev>.3 (only sockets shown for setae, additional s-setae on inner side of segment not shown), lateral view <bold>10</bold> apex of <abbrev xmlns:xlink="http://www.w3.org/1999/xlink" xlink:title="antennal segments" id="ABBRID0E6HAE" xlink:type="simple">Ant</abbrev>.4 (pin-seta, organite, and subapical <abbrev xmlns:xlink="http://www.w3.org/1999/xlink" xlink:title="micro s-seta" id="ABBRID0EDIAE" xlink:type="simple">ms</abbrev> shown) <bold>11</bold> apical part of Leg 2. Abbreviations: <abbrev xmlns:xlink="http://www.w3.org/1999/xlink" xlink:title="basal ms on antennal segments" id="ABBRID0EJIAE" xlink:type="simple">bms</abbrev>-basal micro s-seta, sms-subapical micro s-seta, org-organite, pin-pin-seta, s-s-seta, <abbrev xmlns:xlink="http://www.w3.org/1999/xlink" xlink:title="micro s-seta" id="ABBRID0ENIAE" xlink:type="simple">ms</abbrev>-micro s-seta, <abbrev xmlns:xlink="http://www.w3.org/1999/xlink" xlink:title="postantennal organ" id="ABBRID0ERIAE" xlink:type="simple">PAO</abbrev>-postantennal organ, is, ls, os-inner, lateral, and outer s-setae of antennal organ.</p></caption><graphic xmlns:xlink="http://www.w3.org/1999/xlink" xlink:href="zookeys-935-001-g002.jpg" position="float" orientation="portrait" xlink:type="simple" id="oo_412374.jpg"><uri content-type="original_file" xlink:type="simple">https://binary.pensoft.net/fig/412374</uri></graphic></fig><p>Unguis rather slender, without teeth (Fig. <xref ref-type="fig" rid="F2">11</xref>). Empodial appendage with lamellae, without teeth. All tibiotarsi with many additional setae, ca. 40 on <abbrev xmlns:xlink="http://www.w3.org/1999/xlink" xlink:title="tibiotarsi" id="ABBRID0EAJAE" xlink:type="simple">Ti</abbrev>.1 and <abbrev xmlns:xlink="http://www.w3.org/1999/xlink" xlink:title="tibiotarsi" id="ABBRID0EEJAE" xlink:type="simple">Ti</abbrev>.2 and 50–60 on <abbrev xmlns:xlink="http://www.w3.org/1999/xlink" xlink:title="tibiotarsi" id="ABBRID0EIJAE" xlink:type="simple">Ti</abbrev>.3. Adult male often with slightly swollen <abbrev xmlns:xlink="http://www.w3.org/1999/xlink" xlink:title="tibiotarsi" id="ABBRID0EMJAE" xlink:type="simple">Ti</abbrev>.3, with stick-like thin spurs (x and B5). Tibiotarsi of all legs with seven setae in apical whorl. Tibiotarsal tenent setae pointed (Fig. <xref ref-type="fig" rid="F2">11</xref>). Ventral tube with 12–14+12–14 distal and ca. 20 posterior setae, without anterior setae. Distal setae in two groups, anterior (9–11+9–11) and posterior (3+3). Tenaculum and furca entirely absent. Tenacular field with ca. 20–30, manubrial field with ca. 40–50 setae (Fig. <xref ref-type="fig" rid="F3">12</xref>). Manubrial setae in anterior and posterior groups. Anterior furcal subcoxae with 13–16 setae, posterior subcoxae with 18–20 setae. Posterior subcoxa weakly separated from setaceous part of segment. Males present.</p><fig id="F3" position="float" orientation="portrait"><object-id xmlns:xlink="http://www.w3.org/1999/xlink" content-type="doi" xlink:type="simple">10.3897/zookeys.935.49363.figures12-13</object-id><object-id xmlns:xlink="http://www.w3.org/1999/xlink" content-type="arpha" xlink:type="simple">EC7A88F4-1B49-5100-9DA9-34EAD4F3A0CC</object-id><label>Figures 12, 13.</label><caption><p><italic><tp:taxon-name><tp:taxon-name-part taxon-name-part-type="genus" reg="Pseudanurophorus">Pseudanurophorus</tp:taxon-name-part> <tp:taxon-name-part taxon-name-part-type="species" reg="barathrum">barathrum</tp:taxon-name-part></tp:taxon-name></italic> sp. nov., chaetotaxy of ventrum of <abbrev xmlns:xlink="http://www.w3.org/1999/xlink" xlink:title="abdominal segments" id="ABBRID0ELKAE" xlink:type="simple">Abd</abbrev>.III–VI (<bold>12</bold>) and dorsum of <abbrev xmlns:xlink="http://www.w3.org/1999/xlink" xlink:title="abdominal segments" id="ABBRID0ERKAE" xlink:type="simple">Abd</abbrev>.IV–VI (<bold>13</bold>) Abbreviations: ten.a.–tenacular area, man.f.–manubrial field, ant.scx, post.scx-anterior and posterior subcoxae, s-s-seta.</p></caption><graphic xmlns:xlink="http://www.w3.org/1999/xlink" xlink:href="zookeys-935-001-g003.jpg" position="float" orientation="portrait" xlink:type="simple" id="oo_412375.jpg"><uri content-type="original_file" xlink:type="simple">https://binary.pensoft.net/fig/412375</uri></graphic></fig></tp:treatment-sec><tp:treatment-sec sec-type="Affinity" id="SECID0E3KAE"><title>Affinity.</title><p>This remarkable species is characterised by two (more rarely one) additional setae on labrum that is so far unknown in <italic><tp:taxon-name><tp:taxon-name-part taxon-name-part-type="genus" reg="Pseudanurophorus">Pseudanurophorus</tp:taxon-name-part></tp:taxon-name></italic> Stach, 1922 and other <tp:taxon-name><tp:taxon-name-part taxon-name-part-type="order">Collembola</tp:taxon-name-part></tp:taxon-name> as well. Labral formula 5,5,4 (vs. 5,5,5–6 in <italic><tp:taxon-name><tp:taxon-name-part taxon-name-part-type="genus" reg="Pseudanurophorus">P.</tp:taxon-name-part> <tp:taxon-name-part taxon-name-part-type="species" reg="barathrum">barathrum</tp:taxon-name-part></tp:taxon-name></italic> sp. nov.) is invariable in <tp:taxon-name><tp:taxon-name-part taxon-name-part-type="family">Isotomidae</tp:taxon-name-part></tp:taxon-name> and it is clear that the character is often omitted although being implied in the descriptions. Other mouth parts are also strongly modified: labral edge is reduced; two anterior setal rows and the sublobal hairs form a basket surrounding the mouth; hypostomal setae and lateral process are enlarged; guard a1 is integrated with papilla B; guards b2, b3, b4 set on lateral expansion of B; maxillary head has slender capitulum and expanded lamella. Unusually high number of setae on tibiotarsi and ventral tube and the dense and short abdominal hair cover is an apparent adaptation to live in close contact with water, as in many other littoral species.</p><p>The new species belongs to the “<italic>boerneri</italic>” group due to three prelabral, 4+4 or more postlabial setae, simple maxillary palp and other characters (for details see <xref ref-type="bibr" rid="B26">Potapov 1997</xref>). It most resembles two species with short macrosetae <italic><tp:taxon-name><tp:taxon-name-part taxon-name-part-type="genus" reg="Pseudanurophorus">P.</tp:taxon-name-part> <tp:taxon-name-part taxon-name-part-type="species" reg="arcticus">arcticus</tp:taxon-name-part></tp:taxon-name></italic> Christiansen, 1952 and <italic><tp:taxon-name><tp:taxon-name-part taxon-name-part-type="genus" reg="Pseudanurophorus">P.</tp:taxon-name-part> <tp:taxon-name-part taxon-name-part-type="species" reg="montanus">montanus</tp:taxon-name-part></tp:taxon-name></italic> Martynova, 1971 (1971a), for which labral formula is unknown. Following the first description and Fjellberg’s comments (1975) on <italic><tp:taxon-name><tp:taxon-name-part taxon-name-part-type="genus" reg="Pseudanurophorus">P.</tp:taxon-name-part> <tp:taxon-name-part taxon-name-part-type="species" reg="arcticus">arcticus</tp:taxon-name-part></tp:taxon-name></italic> paratypes, these two species have much fewer setae in axial group of tergites and yet have macrosetae on last abdominal segments (vs. absent in <italic><tp:taxon-name><tp:taxon-name-part taxon-name-part-type="genus" reg="Pseudanurophorus">P.</tp:taxon-name-part> <tp:taxon-name-part taxon-name-part-type="species" reg="barathrum">barathrum</tp:taxon-name-part></tp:taxon-name></italic> sp. nov.). <italic><tp:taxon-name><tp:taxon-name-part taxon-name-part-type="genus" reg="Pseudanurophorus">Pseudanurophorus</tp:taxon-name-part> <tp:taxon-name-part taxon-name-part-type="species" reg="arcticus">arcticus</tp:taxon-name-part></tp:taxon-name></italic> is described and subsequently recorded in the Arctic and <italic><tp:taxon-name><tp:taxon-name-part taxon-name-part-type="genus" reg="Pseudanurophorus">P.</tp:taxon-name-part> <tp:taxon-name-part taxon-name-part-type="species" reg="montanus">montanus</tp:taxon-name-part></tp:taxon-name></italic> in the mountains of Middle Asia.</p></tp:treatment-sec><tp:treatment-sec sec-type="distribution" id="SECID0EIOAE"><title>Distribution and ecology.</title><p>Several records from the littoral zone of the shore of Lake Baikal, none found inland. It is one of the common species in shingly beaches.</p></tp:treatment-sec><tp:treatment-sec sec-type="Name derivation" id="SECID0ENOAE"><title>Name derivation.</title><p>It is named after the specific mouth parts (<italic><tp:taxon-name><tp:taxon-name-part taxon-name-part-type="genus" reg="Pseudanurophorus"/><tp:taxon-name-part taxon-name-part-type="species" reg="barathrum">barathrum</tp:taxon-name-part></tp:taxon-name></italic> – a glutton in Latin, among other translations).</p></tp:treatment-sec><ref-list><ref id="B26"><mixed-citation xmlns:xlink="http://www.w3.org/1999/xlink" xlink:type="simple"><person-group><name name-style="western"><surname>Potapov</surname><given-names>M</given-names></name></person-group> (<year>1997</year>) <article-title>Towards a new systematics of <tp:taxon-name><tp:taxon-name-part taxon-name-part-type="family">Isotomidae</tp:taxon-name-part></tp:taxon-name> (<tp:taxon-name><tp:taxon-name-part taxon-name-part-type="order">Collembola</tp:taxon-name-part></tp:taxon-name>). Examples from <italic><tp:taxon-name><tp:taxon-name-part taxon-name-part-type="genus">Pseudanurophorus</tp:taxon-name-part></tp:taxon-name></italic> Stach, 1922 with description of a new furcate species from NE Asia.</article-title><source>Pedobiologia</source><volume>41</volume>: <fpage>29</fpage>–<lpage>34</lpage>.</mixed-citation></ref></ref-list></tp:taxon-treatment>
