# Supplementary material for: New and little known Isotomidae (Collembola) from the shore of Lake Baikal and saline lakes of continental Asia
Source: Zookeys. 2020 May 21;935:1–24. doi: 10.3897/zookeys.935.49363 (PMC7256071; doi:10.3897/zookeys.935.49363)
Supplement: XML Treatment for Scutisotoma acorrelata [file zookeys.935.49363-treatment2.xml]

<!DOCTYPE tp:taxon-treatment
  PUBLIC "-//TaxonX//DTD Taxonomic Treatment Publishing DTD v0 20100105//EN" "tax-treatment-NSO.dtd">
<tp:taxon-treatment xmlns:tp="http://www.plazi.org/taxpub"><tp:treatment-meta><kwd-group><label>Taxon classification</label><kwd><named-content xmlns:xlink="http://www.w3.org/1999/xlink" content-type="kingdom">Animalia</named-content></kwd><kwd><named-content xmlns:xlink="http://www.w3.org/1999/xlink" content-type="order">Collembola</named-content></kwd><kwd><named-content xmlns:xlink="http://www.w3.org/1999/xlink" content-type="family">Isotomidae</named-content></kwd></kwd-group><mixed-citation publication-type="journal"><person-group><name><surname>Potapov</surname><given-names>Mikhail</given-names></name><name><surname>Huang</surname><given-names>Cheng-Wang</given-names></name><name><surname>Gulgenova</surname><given-names>Ayuna</given-names></name><name><surname>Luan</surname><given-names>Yun-Xia</given-names></name></person-group><article-title>New and little known <tp:taxon-name><tp:taxon-name-part taxon-name-part-type="family">Isotomidae</tp:taxon-name-part></tp:taxon-name> (<tp:taxon-name><tp:taxon-name-part taxon-name-part-type="order">Collembola</tp:taxon-name-part></tp:taxon-name>) from the shore of Lake Baikal and saline lakes of continental Asia</article-title><source>Zookeys</source><day>21</day><month>5</month><year>2020</year><volume>935</volume><fpage>1</fpage><lpage>24</lpage><pub-id pub-id-type="doi">10.3897/zookeys.935.49363</pub-id></mixed-citation></tp:treatment-meta><tp:nomenclature><tp:taxon-name><object-id xmlns:xlink="http://www.w3.org/1999/xlink" content-type="arpha" xlink:type="simple">95A19AC4-A00D-5EC8-A9F9-52CB03F33FA4</object-id>
            <tp:taxon-name-part taxon-name-part-type="genus" reg="Scutisotoma">Scutisotoma</tp:taxon-name-part>
            <tp:taxon-name-part taxon-name-part-type="species" reg="acorrelata">acorrelata</tp:taxon-name-part>
          </tp:taxon-name><tp:taxon-authority>Potapov, Babenko &amp; Fjellberg, 2006</tp:taxon-authority><xref ref-type="fig" rid="F4">Figs 14–17</xref></tp:nomenclature><tp:treatment-sec sec-type="material" id="SECID0EHQAE"><title>Material.</title><p>37 specimens. Russia, Buryat Republic, Eravninsky District, coast of Bolshaya Eravna Lake, 06.VI.2008, coll. A. Gulgenova; Buryat Republic, Kabansky District, shore of Lake Baikal, Posolskiy Sor Bay, near Baykalskiy Priboy, <named-content xmlns:xlink="http://www.w3.org/1999/xlink" content-type="dwc:verbatimCoordinates" xlink:type="simple"><named-content content-type="geo-json" specific-use="{&#34;type&#34;:&#34;Point&#34;,&#34;coordinates&#34;:[106.139540,51.912160]}" id="NCID0EQQAE" xlink:type="simple">51.91216°N, 106.13954°E</named-content></named-content>, seaweed debris near water, 23.VIII.2011, coll. A. Chimitova and L. Vanyavina; Buryat Republic, Barguzin Valley, Alginskoye Lake, floatation of wet coarse sand and shingle at water edge, 03.VIII.2014, coll. M. Potapov, C.W. Huang, and A. Gulgenova.</p></tp:treatment-sec><tp:treatment-sec sec-type="description" id="SECID0EVQAE"><title>Description of epitokous males with fully developed ejaculatory duct in shore of Lake Baikal.</title><p>Size ca. 1.2 mm, subequal to adult females. Macrosetae erect, slightly serrated, well developed on all body tergites and head. Three first segments of antennae with thickened setae (Fig. <xref ref-type="fig" rid="F4">16</xref>). In females, subadult males and juveniles macrosetae are only developed on thoracic (only lateral pair) and two last abdominal segments (Fig. <xref ref-type="fig" rid="F4">14</xref>). Number of macrosetae 3,3/3,3,3,3, their arrangement as common for <tp:taxon-name><tp:taxon-name-part taxon-name-part-type="subfamily">Anurophorinae</tp:taxon-name-part></tp:taxon-name> (in position Md, Mdl and Ml), apart from <abbrev xmlns:xlink="http://www.w3.org/1999/xlink" xlink:title="abdominal segments" id="ABBRID0EIRAE" xlink:type="simple">Abd</abbrev>.IV on which Mp and Mdl are in common position while macrosetae Ml is absent and Md shifted backwards and set in posterior row of setae. Common arrangement of macrosetae on <abbrev xmlns:xlink="http://www.w3.org/1999/xlink" xlink:title="abdominal segments" id="ABBRID0EMRAE" xlink:type="simple">Abd</abbrev>.IV for <tp:taxon-name><tp:taxon-name-part taxon-name-part-type="subfamily">Anurophorinae</tp:taxon-name-part></tp:taxon-name> shown in Fig. <xref ref-type="fig" rid="F4">18</xref>. Ventral side of <abbrev xmlns:xlink="http://www.w3.org/1999/xlink" xlink:title="abdominal segments" id="ABBRID0EZRAE" xlink:type="simple">Abd</abbrev>.VI with two thin curved macrosetae (vs. of normal shape in females). Head with macrosetae at posterior edge, in ocellar field, and between antennae. Front of head slightly swollen (vary). Antennae bent downwards. Three first segments of antennae thickened. In fully developed variant <abbrev xmlns:xlink="http://www.w3.org/1999/xlink" xlink:title="antennal segments" id="ABBRID0E4RAE" xlink:type="simple">Ant</abbrev>.1 with three spiny setae (sp), <abbrev xmlns:xlink="http://www.w3.org/1999/xlink" xlink:title="antennal segments" id="ABBRID0EBSAE" xlink:type="simple">Ant</abbrev>.2 with one sp and two ventral trichobothria, <abbrev xmlns:xlink="http://www.w3.org/1999/xlink" xlink:title="antennal segments" id="ABBRID0EFSAE" xlink:type="simple">Ant</abbrev>.3 with two sp, one ventral trichobothrium and few (two or three) male “spurs” (Fig. <xref ref-type="fig" rid="F4">15</xref>). Thicknesses of sp vary. Tibiotarsus 3 with setae X and B5 insignificantly modified, set in wider sockets than in female.</p><fig id="F4" position="float" orientation="portrait"><object-id xmlns:xlink="http://www.w3.org/1999/xlink" content-type="doi" xlink:type="simple">10.3897/zookeys.935.49363.figures14-18</object-id><object-id xmlns:xlink="http://www.w3.org/1999/xlink" content-type="arpha" xlink:type="simple">258465F9-F82E-50F4-A050-A3311C67CF0C</object-id><label>Figures 14–18.</label><caption><p><italic><tp:taxon-name><tp:taxon-name-part taxon-name-part-type="genus" reg="Scutisotoma">Scutisotoma</tp:taxon-name-part> <tp:taxon-name-part taxon-name-part-type="species" reg="acorrelata">acorrelata</tp:taxon-name-part></tp:taxon-name></italic><bold>14, 16</bold> appearance of adult female (14) and adult male in reproductive stage (16) (pigmentation not shown) <bold>15</bold><abbrev xmlns:xlink="http://www.w3.org/1999/xlink" xlink:title="antennal segments" id="ABBRID0EETAE" xlink:type="simple">Ant</abbrev>.1–3 in adult male in reproductive stage, lateral view <bold>17</bold> macrosetae on <abbrev xmlns:xlink="http://www.w3.org/1999/xlink" xlink:title="abdominal segments" id="ABBRID0EKTAE" xlink:type="simple">Abd</abbrev>.IV in adult male of <italic><tp:taxon-name><tp:taxon-name-part taxon-name-part-type="genus" reg="Scutisotoma">S.</tp:taxon-name-part> <tp:taxon-name-part taxon-name-part-type="species" reg="acorrelata">acorrelata</tp:taxon-name-part></tp:taxon-name></italic><bold>18</bold> common arrangement of macrosetae on <abbrev xmlns:xlink="http://www.w3.org/1999/xlink" xlink:title="abdominal segments" id="ABBRID0E2TAE" xlink:type="simple">Abd</abbrev>.IV in <tp:taxon-name><tp:taxon-name-part taxon-name-part-type="subfamily">Anurophorinae</tp:taxon-name-part></tp:taxon-name>. Abbreviations: <abbrev xmlns:xlink="http://www.w3.org/1999/xlink" xlink:title="basal ms on antennal segments" id="ABBRID0EEUAE" xlink:type="simple">bms</abbrev>-basal micro s-seta, de-ductus ejaculatorius, s-s-seta, is, ls, os-inner, lateral, and outer s-setae of antennal organ, sp-spiny setae, vt-ventral trichobothrium, msp-male spurs, Md, Mdl, Mp, Ml-macrosetae of <abbrev xmlns:xlink="http://www.w3.org/1999/xlink" xlink:title="abdominal segments" id="ABBRID0EIUAE" xlink:type="simple">Abd</abbrev>.IV.</p></caption><graphic xmlns:xlink="http://www.w3.org/1999/xlink" xlink:href="zookeys-935-001-g004.jpg" position="float" orientation="portrait" xlink:type="simple" id="oo_412376.jpg"><uri content-type="original_file" xlink:type="simple">https://binary.pensoft.net/fig/412376</uri></graphic></fig></tp:treatment-sec><tp:treatment-sec sec-type="remarks" id="SECID0ERUAE"><title>Remarks.</title><p>Considering the dimorphic species <italic><tp:taxon-name><tp:taxon-name-part taxon-name-part-type="genus" reg="Scutisotoma">S.</tp:taxon-name-part> <tp:taxon-name-part taxon-name-part-type="species" reg="muriphila">muriphila</tp:taxon-name-part></tp:taxon-name></italic> (Grinbergs, 1968) and <italic><tp:taxon-name><tp:taxon-name-part taxon-name-part-type="genus" reg="Scutisotoma">S.</tp:taxon-name-part> <tp:taxon-name-part taxon-name-part-type="species" reg="stepposa">stepposa</tp:taxon-name-part></tp:taxon-name></italic> (Martynova, 1975) (for details see <xref ref-type="bibr" rid="B19">Grinbergs (1968)</xref>, <xref ref-type="bibr" rid="B9">Chimitova and Potapov (2011)</xref>), <italic><tp:taxon-name><tp:taxon-name-part taxon-name-part-type="genus" reg="Scutisotoma">S.</tp:taxon-name-part> <tp:taxon-name-part taxon-name-part-type="species" reg="acorrelata">acorrelata</tp:taxon-name-part></tp:taxon-name></italic> is the third member for the genus <italic><tp:taxon-name><tp:taxon-name-part taxon-name-part-type="genus" reg="Scutisotoma">Scutisotoma</tp:taxon-name-part></tp:taxon-name></italic> Bagnall, 1948 which shows well developed sexual dimorphism. Males of <italic><tp:taxon-name><tp:taxon-name-part taxon-name-part-type="genus" reg="Scutisotoma">S.</tp:taxon-name-part> <tp:taxon-name-part taxon-name-part-type="species" reg="acorrelata">acorrelata</tp:taxon-name-part></tp:taxon-name></italic> are less modified than in the two other species and polymorphism was not evident in our material. In taxonomical terms, the presence of epitokous males is a character of low value at generic level. It is probably optional in several genera. At species level, the diagnostic value of epitokous males is questionable. In many genera of the family <tp:taxon-name><tp:taxon-name-part taxon-name-part-type="family">Isotomidae</tp:taxon-name-part></tp:taxon-name> the epitokous males are probably more frequent than usually considered. The short duration of the reproductive instar may have left many epitokous forms undetected.</p></tp:treatment-sec><tp:treatment-sec sec-type="distribution" id="SECID0EXWAE"><title>Distribution and ecology.</title><p>The species was described from shore of Lake Baikal (<xref ref-type="bibr" rid="B27">Potapov et al., 2006</xref>) and was further recorded at saline Alginskoye Lake and freshwater Bolshaya Eravna Lake. It lives in seaweed debris and in coarse sand.</p></tp:treatment-sec><ref-list><ref id="B19"><mixed-citation xmlns:xlink="http://www.w3.org/1999/xlink" xlink:type="simple"><person-group><name name-style="western"><surname>Grinbergs</surname><given-names>A</given-names></name></person-group> (<year>1968</year>) <article-title>Über die Collembolen der Sowjetunion. III. <tp:taxon-name><tp:taxon-name-part taxon-name-part-type="genus">Proisotoma</tp:taxon-name-part> (<tp:taxon-name-part taxon-name-part-type="subgenus">Dimorphiella</tp:taxon-name-part>) <tp:taxon-name-part taxon-name-part-type="species">muriphila</tp:taxon-name-part></tp:taxon-name> n. subgen., n. sp., aus Novosibirsk.</article-title><source>Opuscula Entomologica</source><volume>33</volume>: <fpage>139</fpage>–<lpage>142</lpage>.</mixed-citation></ref><ref id="B9"><mixed-citation xmlns:xlink="http://www.w3.org/1999/xlink" xlink:type="simple"><person-group><name name-style="western"><surname>Chimitova</surname><given-names>A</given-names></name><name name-style="western"><surname>Potapov</surname><given-names>M</given-names></name></person-group> (<year>2011</year>) <article-title>Epitoky in <italic><tp:taxon-name><tp:taxon-name-part taxon-name-part-type="genus">Scutisotoma</tp:taxon-name-part> <tp:taxon-name-part taxon-name-part-type="species">stepposa</tp:taxon-name-part></tp:taxon-name></italic> (<tp:taxon-name><tp:taxon-name-part taxon-name-part-type="order">Collembola</tp:taxon-name-part></tp:taxon-name>; <tp:taxon-name><tp:taxon-name-part taxon-name-part-type="family">Isotomidae</tp:taxon-name-part></tp:taxon-name>).</article-title><source>Soil organisms</source><volume>83</volume>: <fpage>367</fpage>–<lpage>382</lpage>.</mixed-citation></ref><ref id="B27"><mixed-citation xmlns:xlink="http://www.w3.org/1999/xlink" xlink:type="simple"><person-group><name name-style="western"><surname>Potapov</surname><given-names>M</given-names></name><name name-style="western"><surname>Babenko</surname><given-names>A</given-names></name><name name-style="western"><surname>Fjellberg</surname><given-names>A</given-names></name></person-group> (<year>2006</year>) <article-title>Taxonomy of the <italic><tp:taxon-name><tp:taxon-name-part taxon-name-part-type="genus">Proisotoma</tp:taxon-name-part></tp:taxon-name></italic> complex. Redefinition of genera and description of new species of <italic><tp:taxon-name><tp:taxon-name-part taxon-name-part-type="genus">Scutisotoma</tp:taxon-name-part></tp:taxon-name></italic> and <italic><tp:taxon-name><tp:taxon-name-part taxon-name-part-type="genus">Weberacantha</tp:taxon-name-part></tp:taxon-name></italic> (<tp:taxon-name><tp:taxon-name-part taxon-name-part-type="order">Collembola</tp:taxon-name-part></tp:taxon-name>, <tp:taxon-name><tp:taxon-name-part taxon-name-part-type="family">Isotomidae</tp:taxon-name-part></tp:taxon-name>).</article-title><source>Zootaxa</source><volume>1382</volume>: <fpage>3</fpage>–<lpage>74</lpage>. <ext-link xlink:type="simple" ext-link-type="doi" xlink:href="10.11646/zootaxa.1382.1.1">https://doi.org/10.11646/zootaxa.1382.1.1</ext-link></mixed-citation></ref></ref-list></tp:taxon-treatment>
