# Supplementary material for: New and little known Isotomidae (Collembola) from the shore of Lake Baikal and saline lakes of continental Asia
Source: Zookeys. 2020 May 21;935:1–24. doi: 10.3897/zookeys.935.49363 (PMC7256071; doi:10.3897/zookeys.935.49363)
Supplement: XML Treatment for Ephemerotoma buryatica [file zookeys.935.49363-treatment3.xml]

<!DOCTYPE tp:taxon-treatment
  PUBLIC "-//TaxonX//DTD Taxonomic Treatment Publishing DTD v0 20100105//EN" "tax-treatment-NSO.dtd">
<tp:taxon-treatment xmlns:tp="http://www.plazi.org/taxpub"><tp:treatment-meta><kwd-group><label>Taxon classification</label><kwd><named-content xmlns:xlink="http://www.w3.org/1999/xlink" content-type="kingdom">Animalia</named-content></kwd><kwd><named-content xmlns:xlink="http://www.w3.org/1999/xlink" content-type="order">Collembola</named-content></kwd><kwd><named-content xmlns:xlink="http://www.w3.org/1999/xlink" content-type="family">Isotomidae</named-content></kwd></kwd-group><mixed-citation publication-type="journal"><person-group><name><surname>Potapov</surname><given-names>Mikhail</given-names></name><name><surname>Huang</surname><given-names>Cheng-Wang</given-names></name><name><surname>Gulgenova</surname><given-names>Ayuna</given-names></name><name><surname>Luan</surname><given-names>Yun-Xia</given-names></name></person-group><article-title>New and little known <tp:taxon-name><tp:taxon-name-part taxon-name-part-type="family">Isotomidae</tp:taxon-name-part></tp:taxon-name> (<tp:taxon-name><tp:taxon-name-part taxon-name-part-type="order">Collembola</tp:taxon-name-part></tp:taxon-name>) from the shore of Lake Baikal and saline lakes of continental Asia</article-title><source>Zookeys</source><day>21</day><month>5</month><year>2020</year><volume>935</volume><fpage>1</fpage><lpage>24</lpage><pub-id pub-id-type="doi">10.3897/zookeys.935.49363</pub-id></mixed-citation></tp:treatment-meta><tp:nomenclature><tp:taxon-name><object-id xmlns:xlink="http://www.w3.org/1999/xlink" content-type="arpha" xlink:type="simple">EF0EAB43-F494-5904-9F98-792600800CEA</object-id>
            <tp:taxon-name-part taxon-name-part-type="genus" reg="Ephemerotoma">Ephemerotoma</tp:taxon-name-part>
            <tp:taxon-name-part taxon-name-part-type="species" reg="buryatica">buryatica</tp:taxon-name-part>
            <object-id xmlns:xlink="http://www.w3.org/1999/xlink" content-type="zoobank" xlink:type="simple">http://zoobank.org/01C359C5-F519-4B0A-9B06-8445933FD6E0</object-id>
          </tp:taxon-name><tp:taxon-authority>Potapov, Huang &amp; Gulgenova</tp:taxon-authority><tp:taxon-status xmlns:xlink="http://www.w3.org/1999/xlink" xlink:type="simple">sp. nov.</tp:taxon-status><xref ref-type="fig" rid="F5">Figures 19–26</xref><xref ref-type="fig" rid="F6">, 27–31</xref></tp:nomenclature><tp:treatment-sec sec-type="type material" id="SECID0ESYAE"><title>Type material.</title><p><bold><italic>Holotype</italic></bold>: female. Russia, south-western part of Buryat Republic, Gusinoozerskaya Basin, 0.5 km SW from Tokhoy, <named-content xmlns:xlink="http://www.w3.org/1999/xlink" content-type="dwc:verbatimCoordinates" xlink:type="simple"><named-content content-type="geo-json" specific-use="{&#34;type&#34;:&#34;Point&#34;,&#34;coordinates&#34;:[106.558733,51.356417]}" id="NCID0EAZAE" xlink:type="simple">51.356417°N, 106.558733°E</named-content></named-content>, 590 m <abbrev xmlns:xlink="http://www.w3.org/1999/xlink" xlink:title="altitude" id="ABBRID0EFZAE" xlink:type="simple">alt</abbrev>., southern shore of Sul’phatnoye (= Selenginskoye) Lake, grassland with <italic><tp:taxon-name><tp:taxon-name-part taxon-name-part-type="genus" reg="Caragana">Caragana</tp:taxon-name-part></tp:taxon-name></italic> sp., <italic><tp:taxon-name><tp:taxon-name-part taxon-name-part-type="genus" reg="Achnatherum">Achnatherum</tp:taxon-name-part> <tp:taxon-name-part taxon-name-part-type="species" reg="splendens">splendens</tp:taxon-name-part></tp:taxon-name></italic>, <italic><tp:taxon-name><tp:taxon-name-part taxon-name-part-type="genus" reg="Atriplex">Atriplex</tp:taxon-name-part></tp:taxon-name></italic> sp., <italic><tp:taxon-name><tp:taxon-name-part taxon-name-part-type="genus" reg="Leymus">Leymus</tp:taxon-name-part></tp:taxon-name></italic> sp., 18.X.2015, coll. M. Potapov and A. Gulgenova. 24 paratypes (sub-adult and adult males and females) from the same place. Holotype and 10 paratypes deposited in <named-content xmlns:xlink="http://www.w3.org/1999/xlink" content-type="dwc:institutional_code" xlink:type="simple">MSPU</named-content>, 4 in <named-content xmlns:xlink="http://www.w3.org/1999/xlink" content-type="dwc:institutional_code" xlink:type="simple">BSU</named-content>, 5 in <abbrev xmlns:xlink="http://www.w3.org/1999/xlink" xlink:title="Senckenberg Museum of Natural History Görlitz" id="ABBRID0ET1AE" xlink:type="simple">SMNG</abbrev>, 5 in <abbrev xmlns:xlink="http://www.w3.org/1999/xlink" xlink:title="Shanghai Entomological Museum" id="ABBRID0EX1AE" xlink:type="simple">SEM</abbrev>.</p></tp:treatment-sec><tp:treatment-sec sec-type="material" id="SECID0E21AE"><title>Other material.</title><p>From the type locality dated 02.V.2015 and 25.VII.2015.</p></tp:treatment-sec><tp:treatment-sec sec-type="description" id="SECID0EA2AE"><title>Description.</title><p>Size 0.6–0.9 mm. Body as common for <tp:taxon-name><tp:taxon-name-part taxon-name-part-type="subfamily">Anurophorinae</tp:taxon-name-part></tp:taxon-name> with short furca (Fig. <xref ref-type="fig" rid="F6">27</xref>). Pigmentation grey, as in <italic><tp:taxon-name><tp:taxon-name-part taxon-name-part-type="genus" reg="Proisotoma">Proisotoma</tp:taxon-name-part> <tp:taxon-name-part taxon-name-part-type="species" reg="minuta">minuta</tp:taxon-name-part></tp:taxon-name></italic> (Tullberg, 1871). Cuticle finely reticulated, size of largest polygons smaller than bases of setae. Ocelli 8+8, G and H smaller (Fig. <xref ref-type="fig" rid="F5">23</xref>), all ocelli usually look subequal by pigmentation. <abbrev xmlns:xlink="http://www.w3.org/1999/xlink" xlink:title="postantennal organ" id="ABBRID0E52AE" xlink:type="simple">PAO</abbrev> with three guard setae along posterior margin, elliptical, not constricted, as long as 0.4–0.6 of <abbrev xmlns:xlink="http://www.w3.org/1999/xlink" xlink:title="antennal segments" id="ABBRID0EC3AE" xlink:type="simple">Ant</abbrev>.1 width and 0.7–1.1 as long as <abbrev xmlns:xlink="http://www.w3.org/1999/xlink" xlink:title="inner edge of unguis" id="ABBRID0EG3AE" xlink:type="simple">U3</abbrev> (Fig. <xref ref-type="fig" rid="F5">23</xref>). Maxillary outer lobe with simple maxillary palp and four sublobal hairs. Labral formula as 2/554. Labium with all papillae (A–E), papillae A–D with normal number of guards (1,4,0,4), E with four guards (Fig. <xref ref-type="fig" rid="F5">21</xref>). Main part of labium with three proximal, four basomedian and five basolateral setae. Ventral side of head with 4+4 postlabial setae. <abbrev xmlns:xlink="http://www.w3.org/1999/xlink" xlink:title="antennal segments" id="ABBRID0ES3AE" xlink:type="simple">Ant</abbrev>.1 with two basal, ventral and dorsal, <abbrev xmlns:xlink="http://www.w3.org/1999/xlink" xlink:title="basal ms on antennal segments" id="ABBRID0EW3AE" xlink:type="simple">bms</abbrev>, two ventro-lateral s, and eleven setae, without p-setae (Fig. <xref ref-type="fig" rid="F5">23</xref>). <abbrev xmlns:xlink="http://www.w3.org/1999/xlink" xlink:title="antennal segments" id="ABBRID0E53AE" xlink:type="simple">Ant</abbrev>.2 with three <abbrev xmlns:xlink="http://www.w3.org/1999/xlink" xlink:title="basal ms on antennal segments" id="ABBRID0EC4AE" xlink:type="simple">bms</abbrev> and one laterodistal s. <abbrev xmlns:xlink="http://www.w3.org/1999/xlink" xlink:title="antennal segments" id="ABBRID0EG4AE" xlink:type="simple">Ant</abbrev>.3 without <abbrev xmlns:xlink="http://www.w3.org/1999/xlink" xlink:title="basal ms on antennal segments" id="ABBRID0EK4AE" xlink:type="simple">bms</abbrev> and with five distal s (including one lateral spine-like), inner s of <abbrev xmlns:xlink="http://www.w3.org/1999/xlink" xlink:title="antennal organ" id="ABBRID0EO4AE" xlink:type="simple">AO</abbrev> small (Fig. <xref ref-type="fig" rid="F5">22</xref>). All s-setae on <abbrev xmlns:xlink="http://www.w3.org/1999/xlink" xlink:title="antennal segments" id="ABBRID0EW4AE" xlink:type="simple">Ant</abbrev>.1–3 very short. S-setae on <abbrev xmlns:xlink="http://www.w3.org/1999/xlink" xlink:title="antennal segments" id="ABBRID0E14AE" xlink:type="simple">Ant</abbrev>.4 weakly differentiated, subapical organite small. Apex of <abbrev xmlns:xlink="http://www.w3.org/1999/xlink" xlink:title="antennal segments" id="ABBRID0E54AE" xlink:type="simple">Ant</abbrev>.4 with bilobed bulb (Figs <xref ref-type="fig" rid="F5">24–26</xref>), well visible in dorsal view (Fig. <xref ref-type="fig" rid="F5">25</xref>). In fully grown animals the bulb can look trilobed due to slight secondary division of one of the lobes (Fig. <xref ref-type="fig" rid="F5">26</xref>).</p><fig id="F5" position="float" orientation="portrait"><object-id xmlns:xlink="http://www.w3.org/1999/xlink" content-type="doi" xlink:type="simple">10.3897/zookeys.935.49363.figures19-26</object-id><object-id xmlns:xlink="http://www.w3.org/1999/xlink" content-type="arpha" xlink:type="simple">4044116B-9140-52CD-BD8C-198AF2BAEB62</object-id><label>Figures 19–26.</label><caption><p><italic><tp:taxon-name><tp:taxon-name-part taxon-name-part-type="genus" reg="Ephemerotoma">Ephemerotoma</tp:taxon-name-part> <tp:taxon-name-part taxon-name-part-type="species" reg="buryatica">buryatica</tp:taxon-name-part></tp:taxon-name></italic> sp. nov. <bold>19</bold> s-, <abbrev xmlns:xlink="http://www.w3.org/1999/xlink" xlink:title="micro s-seta" id="ABBRID0ED6AE" xlink:type="simple">ms</abbrev>-setae, macrosetae, and p-rows of setae on body tergites <bold>20</bold> chaetotaxy of <abbrev xmlns:xlink="http://www.w3.org/1999/xlink" xlink:title="abdominal segments" id="ABBRID0EJ6AE" xlink:type="simple">Abd</abbrev>.III–VI <bold>21</bold> labial papilla E <bold>22</bold><abbrev xmlns:xlink="http://www.w3.org/1999/xlink" xlink:title="antennal segments" id="ABBRID0ER6AE" xlink:type="simple">Ant</abbrev>.3, dorso-lateral view <bold>23</bold> ommatidia and <abbrev xmlns:xlink="http://www.w3.org/1999/xlink" xlink:title="antennal segments" id="ABBRID0EX6AE" xlink:type="simple">Ant</abbrev>.1 <bold>24–26</bold> apex of <abbrev xmlns:xlink="http://www.w3.org/1999/xlink" xlink:title="antennal segments" id="ABBRID0E46AE" xlink:type="simple">Ant</abbrev>.4, lateral (<bold>24</bold>), dorsal (<bold>25</bold>), and ventro-lateral (<bold>26</bold>) views. Abbreviations: <abbrev xmlns:xlink="http://www.w3.org/1999/xlink" xlink:title="basal ms on antennal segments" id="ABBRID0EIAAG" xlink:type="simple">bms</abbrev>-basal micro s-seta, ab-apical bulb, <abbrev xmlns:xlink="http://www.w3.org/1999/xlink" xlink:title="micro s-seta" id="ABBRID0EMAAG" xlink:type="simple">ms</abbrev>-micro s-seta, org-organite, s-s-seta, is, ls, os-inner, lateral, and outer s-setae of antennal organ.</p></caption><graphic xmlns:xlink="http://www.w3.org/1999/xlink" xlink:href="zookeys-935-001-g005.jpg" position="float" orientation="portrait" xlink:type="simple" id="oo_412377.jpg"><uri content-type="original_file" xlink:type="simple">https://binary.pensoft.net/fig/412377</uri></graphic></fig><p>Body with smooth and rather short setae. Dorsal axial setal pattern of <abbrev xmlns:xlink="http://www.w3.org/1999/xlink" xlink:title="thoracic segments" id="ABBRID0EXAAG" xlink:type="simple">Th</abbrev>.II–<abbrev xmlns:xlink="http://www.w3.org/1999/xlink" xlink:title="abdominal segments" id="ABBRID0E2AAG" xlink:type="simple">Abd</abbrev>.IV: 7–8,6–7/5,5,5,7–8. <abbrev xmlns:xlink="http://www.w3.org/1999/xlink" xlink:title="thoracic segments" id="ABBRID0E6AAG" xlink:type="simple">Th</abbrev>.I and II without ventral setae, <abbrev xmlns:xlink="http://www.w3.org/1999/xlink" xlink:title="thoracic segments" id="ABBRID0EDBAG" xlink:type="simple">Th</abbrev>.III with 3–5+3–5 (usually 4+4) ventral axial setae (Fig. <xref ref-type="fig" rid="F6">31</xref>). <abbrev xmlns:xlink="http://www.w3.org/1999/xlink" xlink:title="abdominal segments" id="ABBRID0ELBAG" xlink:type="simple">Abd</abbrev>.II with a pair of mid-ventral setae (Fig. <xref ref-type="fig" rid="F6">31</xref>). Macrosetae weakly differentiated, medial macrosetae on <abbrev xmlns:xlink="http://www.w3.org/1999/xlink" xlink:title="abdominal segments" id="ABBRID0ETBAG" xlink:type="simple">Abd</abbrev>.V as long as 0.25–0.35 of tergal midline (Fig. <xref ref-type="fig" rid="F5">20</xref>). S-setae on tergites very short (Fig. <xref ref-type="fig" rid="F5">20</xref>). S-formula as 3,3/2,2,2,2,4 (s) and 1,1/1,1,1 (<abbrev xmlns:xlink="http://www.w3.org/1999/xlink" xlink:title="micro s-seta" id="ABBRID0E6BAG" xlink:type="simple">ms</abbrev>). In al-group of <abbrev xmlns:xlink="http://www.w3.org/1999/xlink" xlink:title="thoracic segments" id="ABBRID0EDCAG" xlink:type="simple">Th</abbrev>.II and III front s-seta and <abbrev xmlns:xlink="http://www.w3.org/1999/xlink" xlink:title="micro s-seta" id="ABBRID0EHCAG" xlink:type="simple">ms</abbrev>-seta set close to each other (notated as ‘<abbrev xmlns:xlink="http://www.w3.org/1999/xlink" xlink:title="micro s-seta" id="ABBRID0ELCAG" xlink:type="simple">ms</abbrev>+s’ in Fig. <xref ref-type="fig" rid="F5">21</xref>). S-setae on <abbrev xmlns:xlink="http://www.w3.org/1999/xlink" xlink:title="thoracic segments" id="ABBRID0ETCAG" xlink:type="simple">Th</abbrev>.II–<abbrev xmlns:xlink="http://www.w3.org/1999/xlink" xlink:title="abdominal segments" id="ABBRID0EXCAG" xlink:type="simple">Abd</abbrev>.V set in front of <abbrev xmlns:xlink="http://www.w3.org/1999/xlink" xlink:title="setae of posterior row" id="ABBRID0E2CAG" xlink:type="simple">p-row of setae</abbrev> (Fig. <xref ref-type="fig" rid="F1">1</xref>). On <abbrev xmlns:xlink="http://www.w3.org/1999/xlink" xlink:title="abdominal segments" id="ABBRID0EDDAG" xlink:type="simple">Abd</abbrev>.V s-setae arranged in one transverse row, lateral pair very short (Fig. <xref ref-type="fig" rid="F1">2</xref>).</p><fig id="F6" position="float" orientation="portrait"><object-id xmlns:xlink="http://www.w3.org/1999/xlink" content-type="doi" xlink:type="simple">10.3897/zookeys.935.49363.figures27-31</object-id><object-id xmlns:xlink="http://www.w3.org/1999/xlink" content-type="arpha" xlink:type="simple">B48C0FAB-6CF4-58D0-8F45-96380E4D3180</object-id><label>Figures 27–31.</label><caption><p><italic><tp:taxon-name><tp:taxon-name-part taxon-name-part-type="genus" reg="Ephemerotoma">Ephemerotoma</tp:taxon-name-part> <tp:taxon-name-part taxon-name-part-type="species" reg="buryatica">buryatica</tp:taxon-name-part></tp:taxon-name></italic> sp. nov. <bold>27</bold> appearance <bold>28</bold> furcal area, lateral view <bold>29</bold> furca, posterior view <bold>30</bold> tibiotarsus of Leg 3, outer view <bold>31</bold> ventral side of <abbrev xmlns:xlink="http://www.w3.org/1999/xlink" xlink:title="thoracic segments" id="ABBRID0EIEAG" xlink:type="simple">Th</abbrev>.II and <abbrev xmlns:xlink="http://www.w3.org/1999/xlink" xlink:title="abdominal segments" id="ABBRID0EMEAG" xlink:type="simple">Abd</abbrev>.I and II. Abbreviations: vmc-ventro-medial setae.</p></caption><graphic xmlns:xlink="http://www.w3.org/1999/xlink" xlink:href="zookeys-935-001-g006.jpg" position="float" orientation="portrait" xlink:type="simple" id="oo_412378.jpg"><uri content-type="original_file" xlink:type="simple">https://binary.pensoft.net/fig/412378</uri></graphic></fig><p>Unguis of unusual shape, expanded at the middle, without teeth. Empodial appendage slender, without lamellae. <abbrev xmlns:xlink="http://www.w3.org/1999/xlink" xlink:title="tibiotarsi" id="ABBRID0EXEAG" xlink:type="simple">Ti</abbrev>.1 and <abbrev xmlns:xlink="http://www.w3.org/1999/xlink" xlink:title="tibiotarsi" id="ABBRID0E2EAG" xlink:type="simple">Ti</abbrev>.2 without additional setae (21), <abbrev xmlns:xlink="http://www.w3.org/1999/xlink" xlink:title="tibiotarsi" id="ABBRID0E6EAG" xlink:type="simple">Ti</abbrev>.3 usually with 25 setae. B-row of setae on <abbrev xmlns:xlink="http://www.w3.org/1999/xlink" xlink:title="tibiotarsi" id="ABBRID0EDFAG" xlink:type="simple">Ti</abbrev>.1–2 complete (B4 and B5 present). Male spurs (x and B5 on <abbrev xmlns:xlink="http://www.w3.org/1999/xlink" xlink:title="tibiotarsi" id="ABBRID0EHFAG" xlink:type="simple">Ti</abbrev>.3) in adult males thin, stick-like. Tibiotarsal tenent setae pointed (Fig. <xref ref-type="fig" rid="F6">30</xref>). Ventral tube with 4+4 distal and four posterior setae arranged in one transversal row (Fig. <xref ref-type="fig" rid="F6">31</xref>). Tenaculum with 3+3 teeth and one seta. Anterior furcal subcoxae with 10–13 setae, posterior subcoxae with five or six setae (Fig. <xref ref-type="fig" rid="F6">28</xref>). Anterior side of manubrium with a pair of distal setae (Fig. <xref ref-type="fig" rid="F6">28</xref>), posterior side with 9–10+9–10 setae on main part, lateral edges without setae (Fig. <xref ref-type="fig" rid="F6">29</xref>), laterobasal lobes with 3+3 setae. Dens short, about half as along as <abbrev xmlns:xlink="http://www.w3.org/1999/xlink" xlink:title="tibiotarsi" id="ABBRID0E6FAG" xlink:type="simple">Ti</abbrev>.3. Anterior side of dens with three setae in subapical position (Figs <xref ref-type="fig" rid="F6">28</xref>, <xref ref-type="fig" rid="F6">29</xref>). Posterior side of dens usually with large subapical hump, more proximal part without clear modifications. Dens with four posterior setae, three in basal half, one subapical. Mucro with two teeth, subapical tooth largest. Ratio of manubrium : dens : mucro = 5.5–6.5 : 2.4–3.3 : 1.0. Males present.</p></tp:treatment-sec><tp:treatment-sec sec-type="Affinity" id="SECID0ELGAG"><title>Affinity.</title><p>The species belongs to recently described genus <italic><tp:taxon-name><tp:taxon-name-part taxon-name-part-type="genus" reg="Ephemerotoma">Ephemerotoma</tp:taxon-name-part></tp:taxon-name></italic> Potapov, Kahrarian, Deharveng &amp; Shayanmehr, 2015 due to simple maxillary palp, reduced number (four) of guards on labial papilla E, two prelabral setae, complete set of <abbrev xmlns:xlink="http://www.w3.org/1999/xlink" xlink:title="micro s-seta" id="ABBRID0EYGAG" xlink:type="simple">ms</abbrev>-setae on tergites (11/111), and tergal s-setae on abdomen set in front of p-row. <italic><tp:taxon-name><tp:taxon-name-part taxon-name-part-type="genus" reg="Ephemerotoma">Ephemerotoma</tp:taxon-name-part> <tp:taxon-name-part taxon-name-part-type="species" reg="buryatica">buryatica</tp:taxon-name-part></tp:taxon-name></italic> sp. nov. does not share a significant character of the genus, the “two transverse rows” pattern of s-setae on <abbrev xmlns:xlink="http://www.w3.org/1999/xlink" xlink:title="abdominal segments" id="ABBRID0EHHAG" xlink:type="simple">Abd</abbrev>.V. The sexual dimorphism common for the genus <italic><tp:taxon-name><tp:taxon-name-part taxon-name-part-type="genus" reg="Ephemerotoma">Ephemerotoma</tp:taxon-name-part></tp:taxon-name></italic> [<italic><tp:taxon-name><tp:taxon-name-part taxon-name-part-type="genus" reg="Ephemerotoma">E.</tp:taxon-name-part> <tp:taxon-name-part taxon-name-part-type="species" reg="porcella">porcella</tp:taxon-name-part></tp:taxon-name></italic> (Ellis, 1976), <italic><tp:taxon-name><tp:taxon-name-part taxon-name-part-type="genus" reg="Ephemerotoma">E.</tp:taxon-name-part> <tp:taxon-name-part taxon-name-part-type="species" reg="skarzynskii">skarzynskii</tp:taxon-name-part></tp:taxon-name></italic> Potapov, Kahrarian, Deharveng &amp; Shayanmehr, 2015, <italic><tp:taxon-name><tp:taxon-name-part taxon-name-part-type="genus" reg="Ephemerotoma">E.</tp:taxon-name-part> <tp:taxon-name-part taxon-name-part-type="species" reg="huadongensis">huadongensis</tp:taxon-name-part></tp:taxon-name></italic> (Chen, 1985)] is not observed in the new species. Small and rather slender body, short furca, shape of unguis, and absence of sexual dimorphism indicate a preference for deeper edaphic habitat than in its congeners.</p><p>Regarding all genera of the <italic><tp:taxon-name><tp:taxon-name-part taxon-name-part-type="genus" reg="Proisotoma">Proisotoma</tp:taxon-name-part></tp:taxon-name></italic> complex, a peculiarity of the new species is the bilobed apical bulb on <abbrev xmlns:xlink="http://www.w3.org/1999/xlink" xlink:title="antennal segments" id="ABBRID0E3IAG" xlink:type="simple">Ant</abbrev>.4, which is otherwise known only in <italic><tp:taxon-name><tp:taxon-name-part taxon-name-part-type="genus" reg="Proisotoma">Proisotoma</tp:taxon-name-part> <tp:taxon-name-part taxon-name-part-type="species" reg="bulba">bulba</tp:taxon-name-part></tp:taxon-name></italic> Christiansen &amp; Bellinger, 1980 (California, U.S.A.). The generic position of <italic><tp:taxon-name><tp:taxon-name-part taxon-name-part-type="genus" reg="Proisotoma">P.</tp:taxon-name-part> <tp:taxon-name-part taxon-name-part-type="species" reg="bulba">bulba</tp:taxon-name-part></tp:taxon-name></italic> is obscure because of lack of information on mouth parts and s-setae on body. In other characters, <italic><tp:taxon-name><tp:taxon-name-part taxon-name-part-type="genus" reg="Ephemerotoma">E.</tp:taxon-name-part> <tp:taxon-name-part taxon-name-part-type="species" reg="buryatica">buryatica</tp:taxon-name-part></tp:taxon-name></italic> sp. nov. differs from <italic><tp:taxon-name><tp:taxon-name-part taxon-name-part-type="genus" reg="Proisotoma">P.</tp:taxon-name-part> <tp:taxon-name-part taxon-name-part-type="species" reg="bulba">bulba</tp:taxon-name-part></tp:taxon-name></italic> by fewer setae on dens (3/4 vs. 4–5/5–6), shorter dens (dens : mucro = 9 : 1 in <italic><tp:taxon-name><tp:taxon-name-part taxon-name-part-type="genus" reg="Proisotoma"/><tp:taxon-name-part taxon-name-part-type="species" reg="bulba">bulba</tp:taxon-name-part></tp:taxon-name></italic>), teeth on tenaculum (3+3 vs. 4+4) and characters of unguis and tibiotarsi (<italic><tp:taxon-name><tp:taxon-name-part taxon-name-part-type="genus" reg="Proisotoma"/><tp:taxon-name-part taxon-name-part-type="species" reg="bulba">bulba</tp:taxon-name-part></tp:taxon-name></italic> has inner tooth on unguis and a clavate tenent hair). In <italic><tp:taxon-name><tp:taxon-name-part taxon-name-part-type="genus" reg="Proisotoma">Proisotoma</tp:taxon-name-part></tp:taxon-name></italic> complex, a similar furca is shown, for example, for <italic><tp:taxon-name><tp:taxon-name-part taxon-name-part-type="genus" reg="Weberacantha">Weberacantha</tp:taxon-name-part> <tp:taxon-name-part taxon-name-part-type="species" reg="echinodermata">echinodermata</tp:taxon-name-part></tp:taxon-name></italic> Potapov, Babenko &amp; Fjellberg, 2006 and <italic><tp:taxon-name><tp:taxon-name-part taxon-name-part-type="genus" reg="Scutisotoma">Scutisotoma</tp:taxon-name-part> <tp:taxon-name-part taxon-name-part-type="species" reg="robustodens">robustodens</tp:taxon-name-part></tp:taxon-name></italic> Huang &amp; Potapov, 2012, which belong to other genera. Mouth parts (two prelabral setae, simple maxillary palp and reduced number of <abbrev xmlns:xlink="http://www.w3.org/1999/xlink" xlink:title="supplementary setae for E-papilla of labium" id="ABBRID0E4LAG" xlink:type="simple">e-guards</abbrev>) of <italic><tp:taxon-name><tp:taxon-name-part taxon-name-part-type="genus" reg="Ephemerotoma">E.</tp:taxon-name-part> <tp:taxon-name-part taxon-name-part-type="species" reg="buryatica">buryatica</tp:taxon-name-part></tp:taxon-name></italic> sp. nov. resemble the “<italic>asiatica</italic>” group of the genus <italic><tp:taxon-name><tp:taxon-name-part taxon-name-part-type="genus" reg="Subisotoma">Subisotoma</tp:taxon-name-part></tp:taxon-name></italic> but several other characters of great value are different (e.g., presence/absence of anterior setae on manubrium).</p></tp:treatment-sec><tp:treatment-sec sec-type="distribution" id="SECID0EVMAG"><title>Distribution and ecology.</title><p>Known only from one locality in SW Buryatia where it inhabits soil of dry steppe at upper part of a salt-lake catena. The species probably occurs in all seasons since it was recorded in May, July and October in the type locality. It was highly aggregated in October which that suggests a resemblance to the “ephemeral” species of the genus <italic><tp:taxon-name><tp:taxon-name-part taxon-name-part-type="genus" reg="Ephemerotoma">Ephemerotoma</tp:taxon-name-part></tp:taxon-name></italic>.</p></tp:treatment-sec><tp:treatment-sec sec-type="Name derivation" id="SECID0ECNAG"><title>Name derivation.</title><p>It is named after the type locality.</p></tp:treatment-sec><tp:treatment-sec><!--Section generated to contain objects referenced in tp:taxon-treatment.--><fig id="F1" position="float" orientation="portrait"><object-id xmlns:xlink="http://www.w3.org/1999/xlink" content-type="doi" xlink:type="simple">10.3897/zookeys.935.49363.figures1-5</object-id><object-id xmlns:xlink="http://www.w3.org/1999/xlink" content-type="arpha" xlink:type="simple">F63A3CE6-43E1-54D9-832A-1DCDE7C3BA7B</object-id><label>Figures 1–5.</label><caption><p><italic><tp:taxon-name><tp:taxon-name-part taxon-name-part-type="genus" reg="Pseudanurophorus">Pseudanurophorus</tp:taxon-name-part> <tp:taxon-name-part taxon-name-part-type="species" reg="barathrum">barathrum</tp:taxon-name-part></tp:taxon-name></italic> sp. nov. <bold>1</bold> appearance of dark coloured specimen <bold>2</bold> labrum, maxillary outer lobe and hypostomal setae, lateral view <bold>3</bold> labrum and maxillary outer lobe, fronto-ventral and ventral views <bold>4</bold> labium, ventral view <bold>5</bold> maxillary head. Abbreviations: A, B, C, D, E-papillae of labial palp, H, h1, h2–hypostomal setae, mo, m1, m2, p1, p2, p3–setae of m – and p-row of labrum, mx.ol-maxillary outer lobe, cap., 1–6–capitulum and lamellae 1–6 of maxillary head, a1, b1, b2, b3, b4, e7–labial guards, l.p.–lateral processes. Characters of greater value encircled.</p></caption><graphic xmlns:xlink="http://www.w3.org/1999/xlink" xlink:href="zookeys-935-001-g001.jpg" position="float" orientation="portrait" xlink:type="simple" id="oo_412373.jpg"><uri content-type="original_file" xlink:type="simple">https://binary.pensoft.net/fig/412373</uri></graphic></fig></tp:treatment-sec></tp:taxon-treatment>
