# Supplementary material for: New and little known Isotomidae (Collembola) from the shore of Lake Baikal and saline lakes of continental Asia
Source: Zookeys. 2020 May 21;935:1–24. doi: 10.3897/zookeys.935.49363 (PMC7256071; doi:10.3897/zookeys.935.49363)
Supplement: XML Treatment for Folsomia mongolica [file zookeys.935.49363-treatment4.xml]

<!DOCTYPE tp:taxon-treatment
  PUBLIC "-//TaxonX//DTD Taxonomic Treatment Publishing DTD v0 20100105//EN" "tax-treatment-NSO.dtd">
<tp:taxon-treatment xmlns:tp="http://www.plazi.org/taxpub"><tp:treatment-meta><kwd-group><label>Taxon classification</label><kwd><named-content xmlns:xlink="http://www.w3.org/1999/xlink" content-type="kingdom">Animalia</named-content></kwd><kwd><named-content xmlns:xlink="http://www.w3.org/1999/xlink" content-type="order">Collembola</named-content></kwd><kwd><named-content xmlns:xlink="http://www.w3.org/1999/xlink" content-type="family">Isotomidae</named-content></kwd></kwd-group><mixed-citation publication-type="journal"><person-group><name><surname>Potapov</surname><given-names>Mikhail</given-names></name><name><surname>Huang</surname><given-names>Cheng-Wang</given-names></name><name><surname>Gulgenova</surname><given-names>Ayuna</given-names></name><name><surname>Luan</surname><given-names>Yun-Xia</given-names></name></person-group><article-title>New and little known <tp:taxon-name><tp:taxon-name-part taxon-name-part-type="family">Isotomidae</tp:taxon-name-part></tp:taxon-name> (<tp:taxon-name><tp:taxon-name-part taxon-name-part-type="order">Collembola</tp:taxon-name-part></tp:taxon-name>) from the shore of Lake Baikal and saline lakes of continental Asia</article-title><source>Zookeys</source><day>21</day><month>5</month><year>2020</year><volume>935</volume><fpage>1</fpage><lpage>24</lpage><pub-id pub-id-type="doi">10.3897/zookeys.935.49363</pub-id></mixed-citation></tp:treatment-meta><tp:nomenclature><tp:taxon-name><object-id xmlns:xlink="http://www.w3.org/1999/xlink" content-type="arpha" xlink:type="simple">9571C78E-C755-5982-84B6-DCE601677E37</object-id>
            <tp:taxon-name-part taxon-name-part-type="genus" reg="Folsomia">Folsomia</tp:taxon-name-part>
            <tp:taxon-name-part taxon-name-part-type="species" reg="mongolica">mongolica</tp:taxon-name-part>
            <object-id xmlns:xlink="http://www.w3.org/1999/xlink" content-type="zoobank" xlink:type="simple">http://zoobank.org/F2435043-7D30-4D2D-911C-18F53B719173</object-id>
          </tp:taxon-name><tp:taxon-authority>Huang &amp; Potapov</tp:taxon-authority><tp:taxon-status xmlns:xlink="http://www.w3.org/1999/xlink" xlink:type="simple">sp. nov.</tp:taxon-status><xref ref-type="fig" rid="F7">Figures 32–39</xref><xref ref-type="fig" rid="F8">, 40–42</xref></tp:nomenclature><tp:treatment-sec sec-type="type material" id="SECID0EYOAG"><title>Type material.</title><p><bold><italic>Holotype</italic></bold>: female. NE China, E Inner Mongolia Autonomous Region, Hulun Buir, New Barag Zuoqi, Xinbaoligexi Sumu, Bayin Chagan Nuori Lake, at shore of the saline lake, <named-content xmlns:xlink="http://www.w3.org/1999/xlink" content-type="dwc:verbatimCoordinates" xlink:type="simple"><named-content content-type="geo-json" specific-use="{&#34;type&#34;:&#34;Point&#34;,&#34;coordinates&#34;:[118.710000,48.380000]}" id="NCID0EGPAG" xlink:type="simple">48.38°N, 118.71°E</named-content></named-content>, 669 m <abbrev xmlns:xlink="http://www.w3.org/1999/xlink" xlink:title="altitude" id="ABBRID0ELPAG" xlink:type="simple">alt</abbrev>., 09.VIII.2014, coll. C.W. Huang and M. Potapov. 20 paratypes from the same place. Holotype and 10 paratypes deposited in <abbrev xmlns:xlink="http://www.w3.org/1999/xlink" xlink:title="Shanghai Entomological Museum" id="ABBRID0EPPAG" xlink:type="simple">SEM</abbrev>, 5 – in <named-content xmlns:xlink="http://www.w3.org/1999/xlink" content-type="dwc:institutional_code" xlink:type="simple">MSPU</named-content>, 5 – in <abbrev xmlns:xlink="http://www.w3.org/1999/xlink" xlink:title="Senckenberg Museum of Natural History Görlitz" id="ABBRID0EYPAG" xlink:type="simple">SMNG</abbrev>.</p></tp:treatment-sec><tp:treatment-sec sec-type="material" id="SECID0E3PAG"><title>Other material.</title><p>NW China, E Inner Mongolia Autonomous Region, Hulun Buir, New Barag Zuoqi, Xinbaoligexi Sumu, Hujiri Nuo Ergacha Lake, at shore of the saline lake, <named-content xmlns:xlink="http://www.w3.org/1999/xlink" content-type="dwc:verbatimCoordinates" xlink:type="simple"><named-content content-type="geo-json" specific-use="{&#34;type&#34;:&#34;Point&#34;,&#34;coordinates&#34;:[118.560000,48.300000]}" id="NCID0EFQAG" xlink:type="simple">48.30°N, 118.56°E</named-content></named-content>, 649 m <abbrev xmlns:xlink="http://www.w3.org/1999/xlink" xlink:title="altitude" id="ABBRID0EKQAG" xlink:type="simple">alt</abbrev>., 09.VIII.2014, coll. C.W. Huang and M. Potapov. China, W Inner Mongolia Autonomous Region, Helan Mts., near Halawu, mixed sample from broadleaved bush and coniferous trees, 2325 m <abbrev xmlns:xlink="http://www.w3.org/1999/xlink" xlink:title="altitude" id="ABBRID0EOQAG" xlink:type="simple">alt</abbrev>., 08.VIII.2010, coll. C.W. Huang and Y. Bu.</p></tp:treatment-sec><tp:treatment-sec sec-type="description" id="SECID0ESQAG"><title>Description.</title><p>Size 1.0–1.3 mm. Body of normal shape (Fig. <xref ref-type="fig" rid="F7">32</xref>). Usually without pigmentation apart from two contrasting black ommatidia on each side of head (Figs <xref ref-type="fig" rid="F7">32</xref>, <xref ref-type="fig" rid="F7">33</xref>). Darker specimens with diffuse black grains also on head and trunk. Specimens with weak eye pigmentation sometimes occur among normal ones, while cornea of ocelli are still distinct. Juveniles almost unpigmented. Cuticle with weak hexagonal primary granulation (“smooth”), thin belts of courser granulations at posterior edge of head, between <abbrev xmlns:xlink="http://www.w3.org/1999/xlink" xlink:title="abdominal segments" id="ABBRID0EERAG" xlink:type="simple">Abd</abbrev>.IV and V and on medial line of thorax. Two widely separated large subequal ocelli on each side of head, like in <italic><tp:taxon-name><tp:taxon-name-part taxon-name-part-type="genus" reg="Folsomia">F.</tp:taxon-name-part> <tp:taxon-name-part taxon-name-part-type="species" reg="quadrioculata">quadrioculata</tp:taxon-name-part></tp:taxon-name></italic> (Tullberg, 1871) (Fig. <xref ref-type="fig" rid="F7">38</xref>). <abbrev xmlns:xlink="http://www.w3.org/1999/xlink" xlink:title="postantennal organ" id="ABBRID0EXRAG" xlink:type="simple">PAO</abbrev> narrow, well constricted, 1.1–1.4 as long as width of <abbrev xmlns:xlink="http://www.w3.org/1999/xlink" xlink:title="antennal segments" id="ABBRID0E2RAG" xlink:type="simple">Ant</abbrev>.1 and 1.6–1.9 as long as inner unguis length. Maxillary outer lobe with four sublobal hairs, maxillary palp simple. Labral formula as 4/554. Labium with five papillae (А–Е) and full set of guard setae (e7 present), with three proximal and four basomedian setae. Ventral side of a head with 4–5+4–5 postlabial setae. <abbrev xmlns:xlink="http://www.w3.org/1999/xlink" xlink:title="antennal segments" id="ABBRID0E6RAG" xlink:type="simple">Ant</abbrev>.1 with three ventral s-setae and three short basal <abbrev xmlns:xlink="http://www.w3.org/1999/xlink" xlink:title="micro s-seta" id="ABBRID0EDSAG" xlink:type="simple">ms</abbrev>-setae (<abbrev xmlns:xlink="http://www.w3.org/1999/xlink" xlink:title="basal ms on antennal segments" id="ABBRID0EHSAG" xlink:type="simple">bms</abbrev>), two dorsal and one ventral (Fig. <xref ref-type="fig" rid="F7">38</xref>), <abbrev xmlns:xlink="http://www.w3.org/1999/xlink" xlink:title="antennal segments" id="ABBRID0EPSAG" xlink:type="simple">Ant</abbrev>.2 with three <abbrev xmlns:xlink="http://www.w3.org/1999/xlink" xlink:title="basal ms on antennal segments" id="ABBRID0ETSAG" xlink:type="simple">bms</abbrev> and one latero-distal s, <abbrev xmlns:xlink="http://www.w3.org/1999/xlink" xlink:title="antennal segments" id="ABBRID0EXSAG" xlink:type="simple">Ant</abbrev>.3 with one <abbrev xmlns:xlink="http://www.w3.org/1999/xlink" xlink:title="basal ms on antennal segments" id="ABBRID0E2SAG" xlink:type="simple">bms</abbrev> and with five distal s (including one lateral), without additional s-setae. S-setae on <abbrev xmlns:xlink="http://www.w3.org/1999/xlink" xlink:title="antennal segments" id="ABBRID0E6SAG" xlink:type="simple">Ant</abbrev>.4 weakly differentiated. Organite small.</p><p>Macrosetae smooth and short, 1,1/3,3,3 in number (Fig. <xref ref-type="fig" rid="F8">40</xref>), medial ones on <abbrev xmlns:xlink="http://www.w3.org/1999/xlink" xlink:title="abdominal segments" id="ABBRID0EJTAG" xlink:type="simple">Abd</abbrev>.V 0.4–0.5 as long as dens and 2.0–3.1 as long as mucro. No foil setae at the tip of abdomen. Axial chaetotaxy as 8–10,7–8 /5,5,4–6 for <abbrev xmlns:xlink="http://www.w3.org/1999/xlink" xlink:title="thoracic segments" id="ABBRID0ENTAG" xlink:type="simple">Th</abbrev>.II–<abbrev xmlns:xlink="http://www.w3.org/1999/xlink" xlink:title="abdominal segments" id="ABBRID0ERTAG" xlink:type="simple">Abd</abbrev>.III. Thorax without ventral setae. S-formula as 4,3/2,2,2,3,5 (s), 1,0/1,0,0 (<abbrev xmlns:xlink="http://www.w3.org/1999/xlink" xlink:title="micro s-seta" id="ABBRID0EVTAG" xlink:type="simple">ms</abbrev>) (Fig. <xref ref-type="fig" rid="F8">40</xref>). Tergal s-setae as long and wide as common setae and hard to observe. Medial s-setae on <abbrev xmlns:xlink="http://www.w3.org/1999/xlink" xlink:title="thoracic segments" id="ABBRID0E4TAG" xlink:type="simple">Th</abbrev>.II–<abbrev xmlns:xlink="http://www.w3.org/1999/xlink" xlink:title="abdominal segments" id="ABBRID0EBUAG" xlink:type="simple">Abd</abbrev>.III situated in mid-tergal position, on <abbrev xmlns:xlink="http://www.w3.org/1999/xlink" xlink:title="abdominal segments" id="ABBRID0EFUAG" xlink:type="simple">Abd</abbrev>.I between Mac1 and Mac2, on <abbrev xmlns:xlink="http://www.w3.org/1999/xlink" xlink:title="abdominal segments" id="ABBRID0EJUAG" xlink:type="simple">Abd</abbrev>.II and III behind Mac2 (Fig. <xref ref-type="fig" rid="F8">40</xref>). <abbrev xmlns:xlink="http://www.w3.org/1999/xlink" xlink:title="abdominal segments" id="ABBRID0ERUAG" xlink:type="simple">Abd</abbrev>.V with five s-setae arranged as three dorsal ones (al, accp1, accp2), middle-sized and slender and one lateral (accp3) 2/3 as long as dorsal, and one ventral (the shortest, Fig. <xref ref-type="fig" rid="F8">41</xref>).</p><p>Unguis of normal shape, without lateral and inner teeth. Empodial appendage about half as long as unguis. Tibiotarsi with few additional setae on Legs 1 and 2 (23–25 setae), Leg 3 more polychaetotic. Tibiotarsal tenent setae pointed. VT with 4+4 (3+3 in small juveniles) laterodistal and six posterior setae, no anterior setae (Fig. <xref ref-type="fig" rid="F8">42</xref>). Tenaculum with 4+4 teeth and one seta. Anterior furcal subcoxae with 12–20 setae, posterior one with 4–6. Anterior side of manubrium with 2+2 setae (Figs <xref ref-type="fig" rid="F7">34</xref>, <xref ref-type="fig" rid="F7">37</xref>). Posterior side of manubrium with 4+4 laterobasal, two apical setae (ap), 3+3 setae in distal transversal row (M1, m1, L1), and 6–7+6–7 in central part (Fig. <xref ref-type="fig" rid="F7">39</xref>). Two pairs of lateral setae present. Dens with 12–14 (rarely 11 or 15) anterior setae (Figs <xref ref-type="fig" rid="F7">34</xref>, <xref ref-type="fig" rid="F7">37</xref>). Posterior side of dens crenulated, with seven setae: four setae at base one of which larger, two at middle part, and one rudimentary subapical seta which is often absent or hardly seen (Figs <xref ref-type="fig" rid="F7">35</xref>, <xref ref-type="fig" rid="F7">36</xref>). Mucro bidentate. Manubrium a little shorter than dens. Ratio of manubrium : dens : mucro = 3,9–5,4 : 4,7–6,2 : 1. Males present.</p><fig id="F7" position="float" orientation="portrait"><object-id xmlns:xlink="http://www.w3.org/1999/xlink" content-type="doi" xlink:type="simple">10.3897/zookeys.935.49363.figures32-39</object-id><object-id xmlns:xlink="http://www.w3.org/1999/xlink" content-type="arpha" xlink:type="simple">2266272A-FD23-5AC7-8100-8D220A0178C5</object-id><label>Figures 32–39.</label><caption><p><italic><tp:taxon-name><tp:taxon-name-part taxon-name-part-type="genus" reg="Folsomia">Folsomia</tp:taxon-name-part> <tp:taxon-name-part taxon-name-part-type="species" reg="mongolica">mongolica</tp:taxon-name-part></tp:taxon-name></italic> sp. nov. <bold>32</bold> appearance <bold>33</bold> pigmention of eye areas (two different specimens) <bold>34</bold> dens and distal part of manubrium, anterior view <bold>35, 37</bold> dens, posterior (<bold>35</bold>) and lateral (<bold>37</bold>) views <bold>36</bold> distal part of dens and mucro, another specimen, posterior view <bold>38</bold> ommatidia, <abbrev xmlns:xlink="http://www.w3.org/1999/xlink" xlink:title="postantennal organ" id="ABBRID0E5WAG" xlink:type="simple">PAO</abbrev>, and <abbrev xmlns:xlink="http://www.w3.org/1999/xlink" xlink:title="antennal segments" id="ABBRID0ECXAG" xlink:type="simple">Ant</abbrev>.1 <bold>39</bold> manubrium, posterior view. Abbreviations: s-s-seta.</p></caption><graphic xmlns:xlink="http://www.w3.org/1999/xlink" xlink:href="zookeys-935-001-g007.jpg" position="float" orientation="portrait" xlink:type="simple" id="oo_412379.jpg"><uri content-type="original_file" xlink:type="simple">https://binary.pensoft.net/fig/412379</uri></graphic></fig><fig id="F8" position="float" orientation="portrait"><object-id xmlns:xlink="http://www.w3.org/1999/xlink" content-type="doi" xlink:type="simple">10.3897/zookeys.935.49363.figures40-42</object-id><object-id xmlns:xlink="http://www.w3.org/1999/xlink" content-type="arpha" xlink:type="simple">4F5530B4-CC43-5167-AA2F-C00DE6D9D2B2</object-id><label>Figures 40–42.</label><caption><p><italic><tp:taxon-name><tp:taxon-name-part taxon-name-part-type="genus" reg="Folsomia">Folsomia</tp:taxon-name-part> <tp:taxon-name-part taxon-name-part-type="species" reg="mongolica">mongolica</tp:taxon-name-part></tp:taxon-name></italic> sp. nov. <bold>40</bold> s-, <abbrev xmlns:xlink="http://www.w3.org/1999/xlink" xlink:title="micro s-seta" id="ABBRID0ECYAG" xlink:type="simple">ms</abbrev>-setae, and macrosetae on body tergites <bold>41</bold> s-setae and macrosetae of <abbrev xmlns:xlink="http://www.w3.org/1999/xlink" xlink:title="abdominal segments" id="ABBRID0EIYAG" xlink:type="simple">Abd</abbrev>.IV–VI (common setae shown as sockets, only <abbrev xmlns:xlink="http://www.w3.org/1999/xlink" xlink:title="setae of posterior row" id="ABBRID0EMYAG" xlink:type="simple">p-row of setae</abbrev> presented on <abbrev xmlns:xlink="http://www.w3.org/1999/xlink" xlink:title="abdominal segments" id="ABBRID0EQYAG" xlink:type="simple">Abd</abbrev>.IV) <bold>42</bold> ventral tube, lateral view. Abbreviations: s-s-seta, <abbrev xmlns:xlink="http://www.w3.org/1999/xlink" xlink:title="micro s-seta" id="ABBRID0EWYAG" xlink:type="simple">ms</abbrev>-micro s-seta.</p></caption><graphic xmlns:xlink="http://www.w3.org/1999/xlink" xlink:href="zookeys-935-001-g008.jpg" position="float" orientation="portrait" xlink:type="simple" id="oo_412380.jpg"><uri content-type="original_file" xlink:type="simple">https://binary.pensoft.net/fig/412380</uri></graphic></fig></tp:treatment-sec><tp:treatment-sec sec-type="Affinity" id="SECID0E6YAG"><title>Affinity.</title><p>The species belongs to “<italic><tp:taxon-name><tp:taxon-name-part taxon-name-part-type="genus" reg="Folsomia"/><tp:taxon-name-part taxon-name-part-type="species" reg="heterocellata">heterocellata</tp:taxon-name-part></tp:taxon-name></italic>” group due to simple maxillary palp. <italic><tp:taxon-name><tp:taxon-name-part taxon-name-part-type="genus" reg="Folsomia">F.</tp:taxon-name-part> <tp:taxon-name-part taxon-name-part-type="species" reg="mongolica">mongolica</tp:taxon-name-part></tp:taxon-name></italic> sp. nov. is very similar to two other species inhabiting arid landscapes of continental Asia: <italic><tp:taxon-name><tp:taxon-name-part taxon-name-part-type="genus" reg="Folsomia">F.</tp:taxon-name-part> <tp:taxon-name-part taxon-name-part-type="species" reg="pseudodecemoculata">pseudodecemoculata</tp:taxon-name-part></tp:taxon-name></italic> Stebaeva, 1971 and <italic><tp:taxon-name><tp:taxon-name-part taxon-name-part-type="genus" reg="Folsomia">F.</tp:taxon-name-part> <tp:taxon-name-part taxon-name-part-type="species" reg="heterocellata">heterocellata</tp:taxon-name-part></tp:taxon-name></italic> Stebaeva &amp; Potapov, 1997. All three forms have no body pigmentation and share several important characters: structure of furca, body chaetotaxy, number of s-setae on antennae. The only sharp difference is number of ocelli on each side of the head: two in <italic><tp:taxon-name><tp:taxon-name-part taxon-name-part-type="genus" reg="Folsomia">F.</tp:taxon-name-part> <tp:taxon-name-part taxon-name-part-type="species" reg="mongolica">mongolica</tp:taxon-name-part></tp:taxon-name></italic> sp. nov., four in <italic><tp:taxon-name><tp:taxon-name-part taxon-name-part-type="genus" reg="Folsomia">F.</tp:taxon-name-part> <tp:taxon-name-part taxon-name-part-type="species" reg="heterocellata">heterocellata</tp:taxon-name-part></tp:taxon-name></italic>, and five in <italic><tp:taxon-name><tp:taxon-name-part taxon-name-part-type="genus" reg="Folsomia">F.</tp:taxon-name-part> <tp:taxon-name-part taxon-name-part-type="species" reg="pseudodecemoculata">pseudodecemoculata</tp:taxon-name-part></tp:taxon-name></italic>. The last species has shorter <abbrev xmlns:xlink="http://www.w3.org/1999/xlink" xlink:title="postantennal organ" id="ABBRID0ER2AG" xlink:type="simple">PAO</abbrev> than in the new species. <italic><tp:taxon-name><tp:taxon-name-part taxon-name-part-type="genus" reg="Folsomia">F.</tp:taxon-name-part> <tp:taxon-name-part taxon-name-part-type="species" reg="montana">montana</tp:taxon-name-part></tp:taxon-name></italic> Martynova, 1971 (1971b) (high mountains plateaus of Kirghisia) also belongs to “<italic><tp:taxon-name><tp:taxon-name-part taxon-name-part-type="genus" reg="Folsomia"/><tp:taxon-name-part taxon-name-part-type="species" reg="heterocellata">heterocellata</tp:taxon-name-part></tp:taxon-name></italic>” group and has 2+2 ocelli, but differs by three basal setae on posterior side of dens (vs. four in <italic><tp:taxon-name><tp:taxon-name-part taxon-name-part-type="genus" reg="Folsomia">F.</tp:taxon-name-part> <tp:taxon-name-part taxon-name-part-type="species" reg="mongolica">mongolica</tp:taxon-name-part></tp:taxon-name></italic> sp. nov.), 3+3 (vs. 4+4) laterobasal setae on posterior side of manubrium, and shorter <abbrev xmlns:xlink="http://www.w3.org/1999/xlink" xlink:title="postantennal organ" id="ABBRID0EV3AG" xlink:type="simple">PAO</abbrev>.</p></tp:treatment-sec><tp:treatment-sec sec-type="distribution" id="SECID0EZ3AG"><title>Distribution and ecology.</title><p>The species is probably distributed in Inner Mongolia (China). This halophilic species is abundant on saline lands but also inhabits dry forest slopes.</p></tp:treatment-sec><tp:treatment-sec sec-type="Name derivation" id="SECID0E53AG"><title>Name derivation.</title><p>It is named after the location of type place (Inner Mongolia Autonomous Region).</p></tp:treatment-sec></tp:taxon-treatment>
