# Supplementary material for: New and little known Isotomidae (Collembola) from the shore of Lake Baikal and saline lakes of continental Asia
Source: Zookeys. 2020 May 21;935:1–24. doi: 10.3897/zookeys.935.49363 (PMC7256071; doi:10.3897/zookeys.935.49363)
Supplement: XML Treatment for Parisotoma baicalica [file zookeys.935.49363-treatment5.xml]

<!DOCTYPE tp:taxon-treatment
  PUBLIC "-//TaxonX//DTD Taxonomic Treatment Publishing DTD v0 20100105//EN" "tax-treatment-NSO.dtd">
<tp:taxon-treatment xmlns:tp="http://www.plazi.org/taxpub"><tp:treatment-meta><kwd-group><label>Taxon classification</label><kwd><named-content xmlns:xlink="http://www.w3.org/1999/xlink" content-type="kingdom">Animalia</named-content></kwd><kwd><named-content xmlns:xlink="http://www.w3.org/1999/xlink" content-type="order">Collembola</named-content></kwd><kwd><named-content xmlns:xlink="http://www.w3.org/1999/xlink" content-type="family">Isotomidae</named-content></kwd></kwd-group><mixed-citation publication-type="journal"><person-group><name><surname>Potapov</surname><given-names>Mikhail</given-names></name><name><surname>Huang</surname><given-names>Cheng-Wang</given-names></name><name><surname>Gulgenova</surname><given-names>Ayuna</given-names></name><name><surname>Luan</surname><given-names>Yun-Xia</given-names></name></person-group><article-title>New and little known <tp:taxon-name><tp:taxon-name-part taxon-name-part-type="family">Isotomidae</tp:taxon-name-part></tp:taxon-name> (<tp:taxon-name><tp:taxon-name-part taxon-name-part-type="order">Collembola</tp:taxon-name-part></tp:taxon-name>) from the shore of Lake Baikal and saline lakes of continental Asia</article-title><source>Zookeys</source><day>21</day><month>5</month><year>2020</year><volume>935</volume><fpage>1</fpage><lpage>24</lpage><pub-id pub-id-type="doi">10.3897/zookeys.935.49363</pub-id></mixed-citation></tp:treatment-meta><tp:nomenclature><tp:taxon-name><object-id xmlns:xlink="http://www.w3.org/1999/xlink" content-type="arpha" xlink:type="simple">98E20638-EF17-52CF-B92E-71ADD92DFBF9</object-id>
            <tp:taxon-name-part taxon-name-part-type="genus" reg="Parisotoma">Parisotoma</tp:taxon-name-part>
            <tp:taxon-name-part taxon-name-part-type="species" reg="baicalica">baicalica</tp:taxon-name-part>
            <object-id xmlns:xlink="http://www.w3.org/1999/xlink" content-type="zoobank" xlink:type="simple">http://zoobank.org/34334075-2F6C-48F6-BC8E-3D15FCAF5222</object-id>
          </tp:taxon-name><tp:taxon-authority>Potapov &amp; Gulgenova</tp:taxon-authority><tp:taxon-status xmlns:xlink="http://www.w3.org/1999/xlink" xlink:type="simple">sp. nov.</tp:taxon-status><xref ref-type="fig" rid="F9">Figures 43</xref><xref ref-type="fig" rid="F10">, 44–57</xref></tp:nomenclature><tp:treatment-sec sec-type="type material" id="SECID0EU5AG"><title>Type material.</title><p><bold><italic>Holotype</italic></bold>: female. Russia, East Siberia, Irkutskaya Region, Slyudyanka District, Angasolskaya, shore of Lake Baikal, <named-content xmlns:xlink="http://www.w3.org/1999/xlink" content-type="dwc:verbatimCoordinates" xlink:type="simple"><named-content content-type="geo-json" specific-use="{&#34;type&#34;:&#34;Point&#34;,&#34;coordinates&#34;:[103.828000,51.731400]}" id="NCID0EC6AG" xlink:type="simple">51.7314°N, 103.8280°E</named-content></named-content>, in shingle, 09.VIII.2015, coll. G. Efanov (deposited in <named-content xmlns:xlink="http://www.w3.org/1999/xlink" content-type="dwc:institutional_code" xlink:type="simple">MSPU</named-content>). 3 paratypes from the same place (deposited in <named-content xmlns:xlink="http://www.w3.org/1999/xlink" content-type="dwc:institutional_code" xlink:type="simple">MSPU</named-content>), 4 paratypes from Russia, Buryat Republic, Barguzinskiy District, <named-content xmlns:xlink="http://www.w3.org/1999/xlink" content-type="dwc:verbatimCoordinates" xlink:type="simple"><named-content content-type="geo-json" specific-use="{&#34;type&#34;:&#34;Point&#34;,&#34;coordinates&#34;:[108.621300,53.296450]}" id="NCID0EU6AG" xlink:type="simple">53.29645°N, 108.6213°E</named-content></named-content>, floatation of shingle at water edge, 03.VIII.2014, coll. M. Potapov and A. Gulgenova (2 paratypes deposited in <abbrev xmlns:xlink="http://www.w3.org/1999/xlink" xlink:title="Senckenberg Museum of Natural History Görlitz" id="ABBRID0EZ6AG" xlink:type="simple">SMNG</abbrev>, 2 – in <named-content xmlns:xlink="http://www.w3.org/1999/xlink" content-type="dwc:institutional_code" xlink:type="simple">BSU</named-content>).</p></tp:treatment-sec><tp:treatment-sec sec-type="description" id="SECID0ECABG"><title>Description.</title><p>Body length from 0,7 to 0,9 mm. Pale with diffuse greyish pigment on body, eye spot less marked than in most species of <italic><tp:taxon-name><tp:taxon-name-part taxon-name-part-type="genus" reg="Parisotoma">Parisotoma</tp:taxon-name-part></tp:taxon-name></italic> with one ocellus (Fig. <xref ref-type="fig" rid="F9">43</xref>). <abbrev xmlns:xlink="http://www.w3.org/1999/xlink" xlink:title="antennal segments" id="ABBRID0ETABG" xlink:type="simple">Ant</abbrev>.1 with 5–7 short s-setae ventro-laterally, three basal microsetae, two dorsal and one ventral (Fig. <xref ref-type="fig" rid="F10">47</xref>). Inner s-setae of <abbrev xmlns:xlink="http://www.w3.org/1999/xlink" xlink:title="antennal organ" id="ABBRID0E2ABG" xlink:type="simple">AO</abbrev> III large. <abbrev xmlns:xlink="http://www.w3.org/1999/xlink" xlink:title="antennal segments" id="ABBRID0E6ABG" xlink:type="simple">Ant</abbrev>.4 as common for the genus. One small ocellus on each side of head (Fig. <xref ref-type="fig" rid="F10">46</xref>). <abbrev xmlns:xlink="http://www.w3.org/1999/xlink" xlink:title="postantennal organ" id="ABBRID0EHBBG" xlink:type="simple">PAO</abbrev> wide, 1.4–1.8 as long as internal crest of Claw 3. Labral formula 4/554, apical folds sharp, as in <italic><tp:taxon-name><tp:taxon-name-part taxon-name-part-type="genus" reg="Parisotoma">P.</tp:taxon-name-part> <tp:taxon-name-part taxon-name-part-type="species" reg="notabilis">notabilis</tp:taxon-name-part></tp:taxon-name></italic> (Schäffer, 1896). Maxillary outer lobe with four sublobal hairs and trifurcate apical palp. Labial palp with five papillae (A–E) and full set of guards (16, including e7), lateral process expanded. Papilla B with small basal process on its inner side (Fig. <xref ref-type="fig" rid="F10">52</xref>) (see the remarks). Labium with five basomedian, five basolateral, and four proximal setae. Number of postlabial setae from 3+3 to 4+4 (Figs <xref ref-type="fig" rid="F10">48</xref> and <xref ref-type="fig" rid="F10">49</xref>), in the latter case an additional pair set between a1 and m1 (marked in Fig. <xref ref-type="fig" rid="F10">48</xref>). Inner mouthparts as usual for the genus: lamella 1 longer than capitulum with apex fan-shaped expanded, with marginal ciliation and one row of long denticles on inner side, lamella 6 with marginal ciliation and several (&gt;3) irregular rows of denticles. Lower subcoxa of Leg 1 with one outer seta (Fig. <xref ref-type="fig" rid="F10">44</xref>). Tibiotarsi of all legs with only seven setae in apical whorl. Claw slender, without clear teeth (Fig. <xref ref-type="fig" rid="F10">55</xref>). Empodial appendage with broad lamella. Ventral tube with 3+3 lateral, 3+3 anterior (rarely two or four), and 4–6 posterior setae (Fig. <xref ref-type="fig" rid="F10">54</xref>). Retinaculum with 4+4 teeth and 2(3) setae. Furcal subcoxa with 27–35 setae. Manubrial thickening simple. Anterior side of manubrium with numerous setae of which 2+2 shorter medial ones in its apical part. Dens with numerous setae on anterior side and eight setae on posterior side (two basal, three internal and three external) (Fig. <xref ref-type="fig" rid="F10">56</xref>). Mucro with three teeth (Fig. <xref ref-type="fig" rid="F10">53</xref>).</p><fig id="F9" position="float" orientation="portrait"><object-id xmlns:xlink="http://www.w3.org/1999/xlink" content-type="doi" xlink:type="simple">10.3897/zookeys.935.49363.figure43</object-id><object-id xmlns:xlink="http://www.w3.org/1999/xlink" content-type="arpha" xlink:type="simple">6C6B2619-666C-52AA-B03C-B245328824F7</object-id><label>Figure 43.</label><caption><p>Appearance of <italic><tp:taxon-name><tp:taxon-name-part taxon-name-part-type="genus" reg="Parisotoma">Parisotoma</tp:taxon-name-part> <tp:taxon-name-part taxon-name-part-type="species" reg="baicalica">baicalica</tp:taxon-name-part></tp:taxon-name></italic> sp. nov.</p></caption><graphic xmlns:xlink="http://www.w3.org/1999/xlink" xlink:href="zookeys-935-001-g009.jpg" position="float" orientation="portrait" xlink:type="simple" id="oo_412381.jpg"><uri content-type="original_file" xlink:type="simple">https://binary.pensoft.net/fig/412381</uri></graphic></fig><p>Macrosetae differentiated, on last abdominal segments with few cilia (Fig. <xref ref-type="fig" rid="F10">45</xref>), on <abbrev xmlns:xlink="http://www.w3.org/1999/xlink" xlink:title="abdominal segments" id="ABBRID0EYDBG" xlink:type="simple">Abd</abbrev>.V shorter than length of tergite (ca. 0.6). S-setae thin, well different from common setae, pattern of s-setae complete, s-formula <abbrev xmlns:xlink="http://www.w3.org/1999/xlink" xlink:title="thoracic segments" id="ABBRID0E3DBG" xlink:type="simple">Th</abbrev>.II–<abbrev xmlns:xlink="http://www.w3.org/1999/xlink" xlink:title="abdominal segments" id="ABBRID0EAEBG" xlink:type="simple">Abd</abbrev>.V: 2al+6accp, 1al+6accp / 6 accp, 6 accp, 6accp, 1 am+6 accp, 2 am + 5 accp (Fig. <xref ref-type="fig" rid="F10">44</xref>). Micro s-setae 1,1/1,1,1 (<abbrev xmlns:xlink="http://www.w3.org/1999/xlink" xlink:title="micro s-seta" id="ABBRID0EIEBG" xlink:type="simple">ms</abbrev>) on <abbrev xmlns:xlink="http://www.w3.org/1999/xlink" xlink:title="thoracic segments" id="ABBRID0EMEBG" xlink:type="simple">Th</abbrev>.II–<abbrev xmlns:xlink="http://www.w3.org/1999/xlink" xlink:title="abdominal segments" id="ABBRID0EQEBG" xlink:type="simple">Abd</abbrev>.III. Micro s-setae of <abbrev xmlns:xlink="http://www.w3.org/1999/xlink" xlink:title="abdominal segments" id="ABBRID0EUEBG" xlink:type="simple">Abd</abbrev>.III shorter than s-setae (Fig. <xref ref-type="fig" rid="F2">10</xref>). As a rule, two common setae of p-row separate neighbouring accp s-setae. Formula of common setae in p-row between s and <abbrev xmlns:xlink="http://www.w3.org/1999/xlink" xlink:title="micro s-seta" id="ABBRID0E3EBG" xlink:type="simple">ms</abbrev>: 3–4s1–2s2s1s (<abbrev xmlns:xlink="http://www.w3.org/1999/xlink" xlink:title="abdominal segments" id="ABBRID0EAFBG" xlink:type="simple">Abd</abbrev>.I), 3–5s1–2s2s2–3s1–2s1–2s (<abbrev xmlns:xlink="http://www.w3.org/1999/xlink" xlink:title="abdominal segments" id="ABBRID0EEFBG" xlink:type="simple">Abd</abbrev>.II), 3–5s1–3s2–4s2–4s1–2ms0s1–2s (<abbrev xmlns:xlink="http://www.w3.org/1999/xlink" xlink:title="abdominal segments" id="ABBRID0EIFBG" xlink:type="simple">Abd</abbrev>.III), 1–3s2–3s2s1–2s2–4(s)1s (<abbrev xmlns:xlink="http://www.w3.org/1999/xlink" xlink:title="abdominal segments" id="ABBRID0EMFBG" xlink:type="simple">Abd</abbrev>.IV) (Fig. <xref ref-type="fig" rid="F10">44</xref>). Males present.</p><fig id="F10" position="float" orientation="portrait"><object-id xmlns:xlink="http://www.w3.org/1999/xlink" content-type="doi" xlink:type="simple">10.3897/zookeys.935.49363.figures44-57</object-id><object-id xmlns:xlink="http://www.w3.org/1999/xlink" content-type="arpha" xlink:type="simple">2C61FFA1-28EC-542F-A0F7-A52DC4E32513</object-id><label>Figures 44–57.</label><caption><p><italic><tp:taxon-name><tp:taxon-name-part taxon-name-part-type="genus" reg="Parisotoma">Parisotoma</tp:taxon-name-part> <tp:taxon-name-part taxon-name-part-type="species" reg="baicalica">baicalica</tp:taxon-name-part></tp:taxon-name></italic> sp. nov. (<bold>44–50</bold>), (<bold>52–55</bold>) and <italic><tp:taxon-name><tp:taxon-name-part taxon-name-part-type="genus" reg="Parisotoma">P.</tp:taxon-name-part> <tp:taxon-name-part taxon-name-part-type="species" reg="reducta">reducta</tp:taxon-name-part></tp:taxon-name></italic> (<bold>51, 56</bold>) <bold>44</bold> s-, <abbrev xmlns:xlink="http://www.w3.org/1999/xlink" xlink:title="micro s-seta" id="ABBRID0E1GBG" xlink:type="simple">ms</abbrev>-setae, and macrosetae on body <bold>45</bold> macroseta of <abbrev xmlns:xlink="http://www.w3.org/1999/xlink" xlink:title="abdominal segments" id="ABBRID0EAHBG" xlink:type="simple">Abd</abbrev>.V <bold>46</bold><abbrev xmlns:xlink="http://www.w3.org/1999/xlink" xlink:title="postantennal organ" id="ABBRID0EGHBG" xlink:type="simple">PAO</abbrev> and ocellus <bold>47</bold><abbrev xmlns:xlink="http://www.w3.org/1999/xlink" xlink:title="antennal segments" id="ABBRID0EMHBG" xlink:type="simple">Ant</abbrev>.1, lateral view (s and <abbrev xmlns:xlink="http://www.w3.org/1999/xlink" xlink:title="micro s-seta" id="ABBRID0EQHBG" xlink:type="simple">ms</abbrev> shown) <bold>48, 49</bold> postlabial setae, variation <bold>50, 51</bold> papilla E of labial palp, lateral view <bold>52</bold> papilla B, ventral view <bold>53</bold> mucro <bold>54</bold> ventral tube, lateral view <bold>55</bold> apical part of Leg 3 <bold>56, 57</bold> posterior side of dens. Abbreviations: s-s-seta, <abbrev xmlns:xlink="http://www.w3.org/1999/xlink" xlink:title="micro s-seta" id="ABBRID0ECIBG" xlink:type="simple">ms</abbrev>-micro s-seta, <abbrev xmlns:xlink="http://www.w3.org/1999/xlink" xlink:title="basal ms on antennal segments" id="ABBRID0EGIBG" xlink:type="simple">bms</abbrev>-basal micro s-seta, l.p.–lateral processes, b.p.–basal processes, B, E-papillae of labium, int, ext-internal and external setae of posterior side of dens.</p></caption><graphic xmlns:xlink="http://www.w3.org/1999/xlink" xlink:href="zookeys-935-001-g010.jpg" position="float" orientation="portrait" xlink:type="simple" id="oo_412382.jpg"><uri content-type="original_file" xlink:type="simple">https://binary.pensoft.net/fig/412382</uri></graphic></fig></tp:treatment-sec><tp:treatment-sec sec-type="Affinity" id="SECID0EPIBG"><title>Affinity.</title><p>Due to posterior position of accp4 s-setae on <abbrev xmlns:xlink="http://www.w3.org/1999/xlink" xlink:title="abdominal segments" id="ABBRID0EVIBG" xlink:type="simple">Abd</abbrev>.IV the species, as expected, belongs to Palearctic branch of species of the genus <italic><tp:taxon-name><tp:taxon-name-part taxon-name-part-type="genus" reg="Parisotoma">Parisotoma</tp:taxon-name-part></tp:taxon-name></italic> (<xref ref-type="bibr" rid="B30">Potapov et al. 2011</xref>). Short macrosetae, many s on <abbrev xmlns:xlink="http://www.w3.org/1999/xlink" xlink:title="antennal segments" id="ABBRID0EEJBG" xlink:type="simple">Ant</abbrev>.1, and increased number of common setae between s-setae in p-row indicate the similarity to <italic><tp:taxon-name><tp:taxon-name-part taxon-name-part-type="genus" reg="Parisotoma">P.</tp:taxon-name-part> <tp:taxon-name-part taxon-name-part-type="species" reg="appressopilosa">appressopilosa</tp:taxon-name-part></tp:taxon-name></italic> Potapov, 1991, described also from Baikal shore. They differ in number of laterodistal setae on ventral tube (3+3 in <italic><tp:taxon-name><tp:taxon-name-part taxon-name-part-type="genus" reg="Parisotoma">P.</tp:taxon-name-part> <tp:taxon-name-part taxon-name-part-type="species" reg="baicalica">baicalica</tp:taxon-name-part></tp:taxon-name></italic> sp. nov. vs. 2+2 in <italic><tp:taxon-name><tp:taxon-name-part taxon-name-part-type="genus" reg="Parisotoma">P.</tp:taxon-name-part> <tp:taxon-name-part taxon-name-part-type="species" reg="appressopilosa">appressopilosa</tp:taxon-name-part></tp:taxon-name></italic>), outer setae on lower subcoxa of Leg 1 (one vs. two), shape of claw (more slender in <italic><tp:taxon-name><tp:taxon-name-part taxon-name-part-type="genus" reg="Parisotoma">P.</tp:taxon-name-part> <tp:taxon-name-part taxon-name-part-type="species" reg="baicalica">baicalica</tp:taxon-name-part></tp:taxon-name></italic> sp. nov.), number of s-setae on body tergites (fewer in <italic><tp:taxon-name><tp:taxon-name-part taxon-name-part-type="genus" reg="Parisotoma">P.</tp:taxon-name-part> <tp:taxon-name-part taxon-name-part-type="species" reg="appressopilosa">appressopilosa</tp:taxon-name-part></tp:taxon-name></italic>) and number of internal setae (three vs. two) on dens. In appearance, the grey <italic><tp:taxon-name><tp:taxon-name-part taxon-name-part-type="genus" reg="Parisotoma">P.</tp:taxon-name-part> <tp:taxon-name-part taxon-name-part-type="species" reg="baicalica">baicalica</tp:taxon-name-part></tp:taxon-name></italic> sp. nov. is well distinguished from the white <italic><tp:taxon-name><tp:taxon-name-part taxon-name-part-type="genus" reg="Parisotoma">P.</tp:taxon-name-part> <tp:taxon-name-part taxon-name-part-type="species" reg="appressopilosa">appressopilosa</tp:taxon-name-part></tp:taxon-name></italic> if mixed in one site. The new species occurs along Baikal shore where the third congener, <italic><tp:taxon-name><tp:taxon-name-part taxon-name-part-type="genus" reg="Parisotoma">P.</tp:taxon-name-part> <tp:taxon-name-part taxon-name-part-type="species" reg="reducta">reducta</tp:taxon-name-part></tp:taxon-name></italic> Rusek, 1984, is very common in the forest litter. Both species are grey and can be mixed together in littoral zone. Less distinct eye pigment and shorter macrosetae readily help to discriminate between them. They also differ in size of lateral process of papilla E (Fig. <xref ref-type="fig" rid="F10">50</xref> vs. Fig. <xref ref-type="fig" rid="F10">51</xref>), number of internal setae on dens (Fig. <xref ref-type="fig" rid="F10">56</xref> vs. Fig. <xref ref-type="fig" rid="F10">57</xref>), outer setae on lower subcoxa of Leg 1 and other characters. <italic><tp:taxon-name><tp:taxon-name-part taxon-name-part-type="genus" reg="Parisotoma">P.</tp:taxon-name-part> <tp:taxon-name-part taxon-name-part-type="species" reg="terricola">terricola</tp:taxon-name-part></tp:taxon-name></italic> Rusek, 1984 (also described from Baikal) and <italic><tp:taxon-name><tp:taxon-name-part taxon-name-part-type="genus" reg="Parisotoma">P.</tp:taxon-name-part> <tp:taxon-name-part taxon-name-part-type="species" reg="baicalica">baicalica</tp:taxon-name-part></tp:taxon-name></italic> sp. nov. share large inner s-setae of <abbrev xmlns:xlink="http://www.w3.org/1999/xlink" xlink:title="antennal organ" id="ABBRID0EGNBG" xlink:type="simple">AO</abbrev> on <abbrev xmlns:xlink="http://www.w3.org/1999/xlink" xlink:title="antennal segments" id="ABBRID0EKNBG" xlink:type="simple">Ant</abbrev>.3. Concerning European species, <italic><tp:taxon-name><tp:taxon-name-part taxon-name-part-type="genus" reg="Parisotoma">P.</tp:taxon-name-part> <tp:taxon-name-part taxon-name-part-type="species" reg="agrelli">agrelli</tp:taxon-name-part></tp:taxon-name></italic> (Delamare Deboutteville, 1950) lives on sea shores and most resembles the new species due to short macrosetae, small ommatidia, and 3+3 laterodistal setae on ventral tube. They sharply differ in outer setae on lower subcoxa of Leg 1 (absent in <italic><tp:taxon-name><tp:taxon-name-part taxon-name-part-type="genus" reg="Parisotoma">P.</tp:taxon-name-part> <tp:taxon-name-part taxon-name-part-type="species" reg="baicalica">baicalica</tp:taxon-name-part></tp:taxon-name></italic> sp. nov.) and number of s on <abbrev xmlns:xlink="http://www.w3.org/1999/xlink" xlink:title="antennal segments" id="ABBRID0EEOBG" xlink:type="simple">Ant</abbrev>.1 (only two in <italic><tp:taxon-name><tp:taxon-name-part taxon-name-part-type="genus" reg="Parisotoma">P.</tp:taxon-name-part> <tp:taxon-name-part taxon-name-part-type="species" reg="agrelli">agrelli</tp:taxon-name-part></tp:taxon-name></italic>).</p><fig id="F11" position="float" orientation="portrait"><object-id xmlns:xlink="http://www.w3.org/1999/xlink" content-type="doi" xlink:type="simple">10.3897/zookeys.935.49363.figures58-59</object-id><object-id xmlns:xlink="http://www.w3.org/1999/xlink" content-type="arpha" xlink:type="simple">A5857E4F-0B4C-529F-8D32-FC7397A53AC8</object-id><label>Figures 58, 59.</label><caption><p>Sampling sites (<bold>58</bold>) and shore of Verkhneye Beloye Lake (<bold>59</bold>).</p></caption><graphic xmlns:xlink="http://www.w3.org/1999/xlink" xlink:href="zookeys-935-001-g011.jpg" position="float" orientation="portrait" xlink:type="simple" id="oo_412383.jpg"><uri content-type="original_file" xlink:type="simple">https://binary.pensoft.net/fig/412383</uri></graphic></fig><p>Slender claw, polychaetosis, short macrosetae, and expanded lateral process of papilla E indicate adaptation to live in contact to fresh water. The combination of 3+3 laterodistal setae on ventral tube and only one outer seta on lower subcoxa of Leg 1 indicate the formal similarity with the eurytopic species <italic><tp:taxon-name><tp:taxon-name-part taxon-name-part-type="genus" reg="Parisotoma">P.</tp:taxon-name-part> <tp:taxon-name-part taxon-name-part-type="species" reg="notabilis">notabilis</tp:taxon-name-part></tp:taxon-name></italic> (rare at Lake Baikal) but <italic><tp:taxon-name><tp:taxon-name-part taxon-name-part-type="genus" reg="Parisotoma">P.</tp:taxon-name-part> <tp:taxon-name-part taxon-name-part-type="species" reg="baicalica">baicalica</tp:taxon-name-part></tp:taxon-name></italic> sp. nov. differs by all “littoral” characters mentioned above.</p><p>The value of basal process on labial papilla B (Fig. <xref ref-type="fig" rid="F10">52</xref>) calls for further study. So far it was not mentioned in the descriptions of labium while we have seen it also in <italic><tp:taxon-name><tp:taxon-name-part taxon-name-part-type="genus" reg="Parisotoma">P.</tp:taxon-name-part> <tp:taxon-name-part taxon-name-part-type="species" reg="reducta">reducta</tp:taxon-name-part></tp:taxon-name></italic> and <italic><tp:taxon-name><tp:taxon-name-part taxon-name-part-type="genus" reg="Parisotoma">P.</tp:taxon-name-part> <tp:taxon-name-part taxon-name-part-type="species" reg="appressopilosa">appressopilosa</tp:taxon-name-part></tp:taxon-name></italic> that may suggest its diagnostic importance for the genus <italic><tp:taxon-name><tp:taxon-name-part taxon-name-part-type="genus" reg="Parisotoma">Parisotoma</tp:taxon-name-part></tp:taxon-name></italic>.</p></tp:treatment-sec><tp:treatment-sec sec-type="distribution" id="SECID0E6QBG"><title>Distribution and ecology.</title><p>Known only from two distant localities on the Baikal shore. A littoral species.</p></tp:treatment-sec><tp:treatment-sec sec-type="Name derivation" id="SECID0EERBG"><title>Name derivation.</title><p>It is named after the location of the type locality.</p><sec sec-type="New species records on the shore of Lake Baikal" id="SECID0EJRBG"><title>New species records on the shore of Lake Baikal</title><p><italic><tp:taxon-name><tp:taxon-name-part taxon-name-part-type="genus" reg="Folsomia">Folsomia</tp:taxon-name-part> <tp:taxon-name-part taxon-name-part-type="species" reg="uniramia">uniramia</tp:taxon-name-part></tp:taxon-name></italic> Potapov &amp; Gulgenova, 2013: Buryat Republic, SE shore of Lake Baikal, at Ust’-Barguzin, <named-content xmlns:xlink="http://www.w3.org/1999/xlink" content-type="dwc:verbatimCoordinates" xlink:type="simple"><named-content content-type="geo-json" specific-use="{&#34;type&#34;:&#34;Point&#34;,&#34;coordinates&#34;:[108.987900,53.408600]}" id="NCID0E4RBG" xlink:type="simple">53.4086°N, 108.9879°E</named-content></named-content>, floatation of sand at 5 m distance from water edge, 05.VIII.2014, coll. M. Potapov and A. Gulgenova.</p><p><italic><tp:taxon-name><tp:taxon-name-part taxon-name-part-type="genus" reg="Scutisotoma">Scutisotoma</tp:taxon-name-part> <tp:taxon-name-part taxon-name-part-type="species" reg="baica">baica</tp:taxon-name-part></tp:taxon-name></italic> Potapov, Babenko &amp; Fjellberg, 2006: Buryat Republic, SE shore of Lake Baikal, at Ust’-Barguzin, <named-content xmlns:xlink="http://www.w3.org/1999/xlink" content-type="dwc:verbatimCoordinates" xlink:type="simple"><named-content content-type="geo-json" specific-use="{&#34;type&#34;:&#34;Point&#34;,&#34;coordinates&#34;:[108.987900,53.408600]}" id="NCID0ESSBG" xlink:type="simple">53.4086°N, 108.9879°E</named-content></named-content>, floatation of wet sand at water edge, 05.VIII.2014, coll. M. Potapov and A. Gulgenova.</p><p><italic><tp:taxon-name><tp:taxon-name-part taxon-name-part-type="genus" reg="Isotomurus">Isotomurus</tp:taxon-name-part> <tp:taxon-name-part taxon-name-part-type="species" reg="stuxbergi">stuxbergi</tp:taxon-name-part></tp:taxon-name></italic> (Tullberg, 1876): Buryat Republic, SE shore of Lake Baikal, 5 km N from Turka, 14.V.2017, coll. A. Gulgenova and S. Gulgenov.</p><p>Other new records of species concern shores of saline lakes and therefore are given in the Table of Appendix <xref ref-type="app" rid="app1">1</xref>.</p></sec><sec sec-type="Faunistic notes" id="SECID0EKTBG"><title>Faunistic notes</title><p>Three ecological groups can be recognised among the recorded species:</p><list list-type="order"><list-item><p>Species widely distributed in the Holarctic and living also at sites distant from the lake shore (notated as W in Appendix 1). This group mostly consists of xerophilic and steppe species (e.g., F. parvulus, A. stebayevae, A. mongolicus, F. mongolica sp. nov.) which occur also on neighbouring arid landscapes of continental Asia. They often prefer saline lands and penetrate to catenas of saline lakes where they can be numerous. The group also include widely distributed eurytopic (P. notabilis, P. minima) and ruderal species (P. minuta). The latter species can be very abundant in lower part of catenas.</p></list-item><list-item><p>Lake species (as L in Appendix 1). This group consists of species found so far only in lake shores. They mostly belong to the fauna of Lake Baikal (P. barathrum sp. nov., S. acorrelata, S. baica, S. robustodens, P. appressopilosa, P. baicalica sp. nov.). Folsomia uniramia presumably belongs to the group since it has been recorded only in dunes at this lake shore. S. acorrelata and P. appressopilosa also occur in shore of saline Alginskoye Lake which is close to Baikal Lake. Considering salt-lake catenas, E. buryatica sp. nov. is only species which belongs to this group.</p></list-item><list-item><p>Hygrophilic widely distributed species (as H in Appendix 1). In our materials, Isotomurus stuxbergi (Tullberg, 1876) is the only member belonging to this group. It was found once in the Baikal shore.</p></list-item></list></sec></tp:treatment-sec><tp:treatment-sec><!--Section generated to contain objects referenced in tp:taxon-treatment.--><fig id="F2" position="float" orientation="portrait"><object-id xmlns:xlink="http://www.w3.org/1999/xlink" content-type="doi" xlink:type="simple">10.3897/zookeys.935.49363.figures6-11</object-id><object-id xmlns:xlink="http://www.w3.org/1999/xlink" content-type="arpha" xlink:type="simple">3CB26AB8-47AF-50CA-9EF7-F8479F27DA20</object-id><label>Figures 6–11.</label><caption><p><italic><tp:taxon-name><tp:taxon-name-part taxon-name-part-type="genus" reg="Pseudanurophorus">Pseudanurophorus</tp:taxon-name-part> <tp:taxon-name-part taxon-name-part-type="species" reg="barathrum">barathrum</tp:taxon-name-part></tp:taxon-name></italic> sp. nov. <bold>6, 7</bold> s-setae on body in one variant <bold>8</bold><abbrev xmlns:xlink="http://www.w3.org/1999/xlink" xlink:title="postantennal organ" id="ABBRID0EPHAE" xlink:type="simple">PAO</abbrev> and <abbrev xmlns:xlink="http://www.w3.org/1999/xlink" xlink:title="antennal segments" id="ABBRID0ETHAE" xlink:type="simple">Ant</abbrev>.1, lateral view <bold>9</bold><abbrev xmlns:xlink="http://www.w3.org/1999/xlink" xlink:title="antennal segments" id="ABBRID0EZHAE" xlink:type="simple">Ant</abbrev>.3 (only sockets shown for setae, additional s-setae on inner side of segment not shown), lateral view <bold>10</bold> apex of <abbrev xmlns:xlink="http://www.w3.org/1999/xlink" xlink:title="antennal segments" id="ABBRID0E6HAE" xlink:type="simple">Ant</abbrev>.4 (pin-seta, organite, and subapical <abbrev xmlns:xlink="http://www.w3.org/1999/xlink" xlink:title="micro s-seta" id="ABBRID0EDIAE" xlink:type="simple">ms</abbrev> shown) <bold>11</bold> apical part of Leg 2. Abbreviations: <abbrev xmlns:xlink="http://www.w3.org/1999/xlink" xlink:title="basal ms on antennal segments" id="ABBRID0EJIAE" xlink:type="simple">bms</abbrev>-basal micro s-seta, sms-subapical micro s-seta, org-organite, pin-pin-seta, s-s-seta, <abbrev xmlns:xlink="http://www.w3.org/1999/xlink" xlink:title="micro s-seta" id="ABBRID0ENIAE" xlink:type="simple">ms</abbrev>-micro s-seta, <abbrev xmlns:xlink="http://www.w3.org/1999/xlink" xlink:title="postantennal organ" id="ABBRID0ERIAE" xlink:type="simple">PAO</abbrev>-postantennal organ, is, ls, os-inner, lateral, and outer s-setae of antennal organ.</p></caption><graphic xmlns:xlink="http://www.w3.org/1999/xlink" xlink:href="zookeys-935-001-g002.jpg" position="float" orientation="portrait" xlink:type="simple" id="oo_412374.jpg"><uri content-type="original_file" xlink:type="simple">https://binary.pensoft.net/fig/412374</uri></graphic></fig><app id="app1"><title>Appendix 1</title><table-wrap id="T1" position="float" orientation="portrait"><caption><p>List of species of <tp:taxon-name><tp:taxon-name-part taxon-name-part-type="family">Isotomidae</tp:taxon-name-part></tp:taxon-name> found at Lake Baikal shore and catenas of saline lakes of Buryatia and Inner Mongolia (Russia and China), based on literature data and new records.</p></caption><table id="TID0EUBBG" rules="all"><tbody><tr><th rowspan="2" colspan="1">Species*</th><th rowspan="2" colspan="1">Lake Baikal</th><th rowspan="1" colspan="4">saline lakes of Buryatia</th><th rowspan="1" colspan="2">Saline lakes of Inner Mongolia</th><th rowspan="2" colspan="1">Source</th></tr><tr><th rowspan="1" colspan="1">1</th><th rowspan="1" colspan="1">2</th><th rowspan="1" colspan="1">3</th><th rowspan="1" colspan="1">4</th><th rowspan="1" colspan="1">5</th><th rowspan="1" colspan="1">6</th></tr><tr><td rowspan="1" colspan="1"><italic><tp:taxon-name><tp:taxon-name-part taxon-name-part-type="genus" reg="Anurophorus">Anurophorus</tp:taxon-name-part> <tp:taxon-name-part taxon-name-part-type="species" reg="mongolicus">mongolicus</tp:taxon-name-part></tp:taxon-name></italic> Dunger, 1982 (W)</td><td rowspan="1" colspan="1"/><td rowspan="1" colspan="1"/><td rowspan="1" colspan="1">+</td><td rowspan="1" colspan="1"/><td rowspan="1" colspan="1">+</td><td rowspan="1" colspan="1"/><td rowspan="1" colspan="1"/><td rowspan="1" colspan="1">p.p.</td></tr><tr><td rowspan="1" colspan="1"><italic><tp:taxon-name><tp:taxon-name-part taxon-name-part-type="genus" reg="Pseudanurophorus">Pseudanurophorus</tp:taxon-name-part> <tp:taxon-name-part taxon-name-part-type="species" reg="barathrum">barathrum</tp:taxon-name-part></tp:taxon-name></italic> sp. nov. (L)</td><td rowspan="1" colspan="1">+</td><td rowspan="1" colspan="1"/><td rowspan="1" colspan="1"/><td rowspan="1" colspan="1"/><td rowspan="1" colspan="1"/><td rowspan="1" colspan="1"/><td rowspan="1" colspan="1"/><td rowspan="1" colspan="1">p.p.</td></tr><tr><td rowspan="1" colspan="1"><italic><tp:taxon-name><tp:taxon-name-part taxon-name-part-type="genus" reg="Proisotoma">Proisotoma</tp:taxon-name-part> <tp:taxon-name-part taxon-name-part-type="species" reg="minima">minima</tp:taxon-name-part></tp:taxon-name></italic> (Absolon, 1901) (W)</td><td rowspan="1" colspan="1"/><td rowspan="1" colspan="1"/><td rowspan="1" colspan="1"/><td rowspan="1" colspan="1">+</td><td rowspan="1" colspan="1"/><td rowspan="1" colspan="1"/><td rowspan="1" colspan="1"/><td rowspan="1" colspan="1">p.p.</td></tr><tr><td rowspan="1" colspan="1"><italic><tp:taxon-name><tp:taxon-name-part taxon-name-part-type="genus" reg="Proisotoma">Proisotoma</tp:taxon-name-part> <tp:taxon-name-part taxon-name-part-type="species" reg="minuta">minuta</tp:taxon-name-part></tp:taxon-name></italic> (Tullberg, 1871) (W)</td><td rowspan="1" colspan="1"/><td rowspan="1" colspan="1"/><td rowspan="1" colspan="1"/><td rowspan="1" colspan="1"/><td rowspan="1" colspan="1">+</td><td rowspan="1" colspan="1"/><td rowspan="1" colspan="1">+</td><td rowspan="1" colspan="1">p.p.</td></tr><tr><td rowspan="1" colspan="1"><italic><tp:taxon-name><tp:taxon-name-part taxon-name-part-type="genus" reg="Scutisotoma">Scutisotoma</tp:taxon-name-part> <tp:taxon-name-part taxon-name-part-type="species" reg="acorrelata">acorrelata</tp:taxon-name-part></tp:taxon-name></italic> Potapov, Babenko &amp; Fjellberg, 2006 (L)</td><td rowspan="1" colspan="1">+</td><td rowspan="1" colspan="1">+</td><td rowspan="1" colspan="1"/><td rowspan="1" colspan="1"/><td rowspan="1" colspan="1"/><td rowspan="1" colspan="1"/><td rowspan="1" colspan="1"/><td rowspan="1" colspan="1"><xref ref-type="bibr" rid="B34">Sokolovskaya 1989</xref><sup>P.b.</sup>, <xref ref-type="bibr" rid="B27">Potapov et al. 2006</xref>; p.p.</td></tr><tr><td rowspan="1" colspan="1"><italic><tp:taxon-name><tp:taxon-name-part taxon-name-part-type="genus" reg="Scutisotoma">Scutisotoma</tp:taxon-name-part> <tp:taxon-name-part taxon-name-part-type="species" reg="baica">baica</tp:taxon-name-part></tp:taxon-name></italic> Potapov, Babenko &amp; Fjellberg, 2006 (L)</td><td rowspan="1" colspan="1">+</td><td rowspan="1" colspan="1"/><td rowspan="1" colspan="1"/><td rowspan="1" colspan="1"/><td rowspan="1" colspan="1"/><td rowspan="1" colspan="1"/><td rowspan="1" colspan="1"/><td rowspan="1" colspan="1"><xref ref-type="bibr" rid="B27">Potapov et al. 2006</xref>; p.p.</td></tr><tr><td rowspan="1" colspan="1"><italic><tp:taxon-name><tp:taxon-name-part taxon-name-part-type="genus" reg="Scutisotoma">Scutisotoma</tp:taxon-name-part> <tp:taxon-name-part taxon-name-part-type="species" reg="fjellbergi">fjellbergi</tp:taxon-name-part></tp:taxon-name></italic> (Dunger, 1982) (W)</td><td rowspan="1" colspan="1"/><td rowspan="1" colspan="1"/><td rowspan="1" colspan="1"/><td rowspan="1" colspan="1"/><td rowspan="1" colspan="1">+</td><td rowspan="1" colspan="1"/><td rowspan="1" colspan="1"/><td rowspan="1" colspan="1">p.p.</td></tr><tr><td rowspan="1" colspan="1"><italic><tp:taxon-name><tp:taxon-name-part taxon-name-part-type="genus" reg="Scutisotoma">Scutisotoma</tp:taxon-name-part> <tp:taxon-name-part taxon-name-part-type="species" reg="robustodens">robustodens</tp:taxon-name-part></tp:taxon-name></italic> Huang &amp; Potapov, 2012 (L)</td><td rowspan="1" colspan="1">+</td><td rowspan="1" colspan="1"/><td rowspan="1" colspan="1"/><td rowspan="1" colspan="1"/><td rowspan="1" colspan="1"/><td rowspan="1" colspan="1"/><td rowspan="1" colspan="1"/><td rowspan="1" colspan="1">
                  <xref ref-type="bibr" rid="B20">Huang and Potapov 2012</xref>
                </td></tr><tr><td rowspan="1" colspan="1"><italic><tp:taxon-name><tp:taxon-name-part taxon-name-part-type="genus" reg="Scutisotoma">Scutisotoma</tp:taxon-name-part> <tp:taxon-name-part taxon-name-part-type="species" reg="stepposa">stepposa</tp:taxon-name-part></tp:taxon-name></italic> (Martynova, 1975) (W)</td><td rowspan="1" colspan="1">+</td><td rowspan="1" colspan="1"/><td rowspan="1" colspan="1"/><td rowspan="1" colspan="1"/><td rowspan="1" colspan="1"/><td rowspan="1" colspan="1"/><td rowspan="1" colspan="1"/><td rowspan="1" colspan="1">p.p.</td></tr><tr><td rowspan="1" colspan="1"><italic><tp:taxon-name><tp:taxon-name-part taxon-name-part-type="genus" reg="Ephemerotoma">Ephemerotoma</tp:taxon-name-part> <tp:taxon-name-part taxon-name-part-type="species" reg="buryatica">buryatica</tp:taxon-name-part></tp:taxon-name></italic> sp. nov. (L)</td><td rowspan="1" colspan="1"/><td rowspan="1" colspan="1"/><td rowspan="1" colspan="1"/><td rowspan="1" colspan="1"/><td rowspan="1" colspan="1">+</td><td rowspan="1" colspan="1"/><td rowspan="1" colspan="1"/><td rowspan="1" colspan="1">p.p.</td></tr><tr><td rowspan="1" colspan="1"><italic><tp:taxon-name><tp:taxon-name-part taxon-name-part-type="genus" reg="Appendisotoma">Appendisotoma</tp:taxon-name-part> <tp:taxon-name-part taxon-name-part-type="species" reg="stebayevae">stebayevae</tp:taxon-name-part></tp:taxon-name></italic> (Grinbergs, 1962) (W)</td><td rowspan="1" colspan="1">+</td><td rowspan="1" colspan="1"/><td rowspan="1" colspan="1"/><td rowspan="1" colspan="1"/><td rowspan="1" colspan="1">+</td><td rowspan="1" colspan="1">+</td><td rowspan="1" colspan="1">+</td><td rowspan="1" colspan="1"><xref ref-type="bibr" rid="B34">Sokolovskaya 1989</xref>, p.p.</td></tr><tr><td rowspan="1" colspan="1"><italic><tp:taxon-name><tp:taxon-name-part taxon-name-part-type="genus" reg="Folsomides">Folsomides</tp:taxon-name-part> <tp:taxon-name-part taxon-name-part-type="species" reg="parvulus">parvulus</tp:taxon-name-part></tp:taxon-name></italic> Stach, 1922 (W)</td><td rowspan="1" colspan="1"/><td rowspan="1" colspan="1"/><td rowspan="1" colspan="1"/><td rowspan="1" colspan="1">+</td><td rowspan="1" colspan="1"/><td rowspan="1" colspan="1">+</td><td rowspan="1" colspan="1">+</td><td rowspan="1" colspan="1">p.p.</td></tr><tr><td rowspan="1" colspan="1"><italic><tp:taxon-name><tp:taxon-name-part taxon-name-part-type="genus" reg="Folsomides">Folsomides</tp:taxon-name-part> <tp:taxon-name-part taxon-name-part-type="species" reg="aridoviator">aridoviator</tp:taxon-name-part></tp:taxon-name></italic> Potapov &amp; Stebaeva, 1997 (W)</td><td rowspan="1" colspan="1"/><td rowspan="1" colspan="1"/><td rowspan="1" colspan="1"/><td rowspan="1" colspan="1">+</td><td rowspan="1" colspan="1"/><td rowspan="1" colspan="1"/><td rowspan="1" colspan="1"/><td rowspan="1" colspan="1">p.p.</td></tr><tr><td rowspan="1" colspan="1"><italic><tp:taxon-name><tp:taxon-name-part taxon-name-part-type="genus" reg="Folsomia">Folsomia</tp:taxon-name-part> <tp:taxon-name-part taxon-name-part-type="species" reg="mongolica">mongolica</tp:taxon-name-part></tp:taxon-name></italic> sp. nov. (W)</td><td rowspan="1" colspan="1"/><td rowspan="1" colspan="1"/><td rowspan="1" colspan="1"/><td rowspan="1" colspan="1"/><td rowspan="1" colspan="1"/><td rowspan="1" colspan="1">+</td><td rowspan="1" colspan="1">+</td><td rowspan="1" colspan="1">p.p.</td></tr><tr><td rowspan="1" colspan="1"><italic><tp:taxon-name><tp:taxon-name-part taxon-name-part-type="genus" reg="Folsomia">Folsomia</tp:taxon-name-part> <tp:taxon-name-part taxon-name-part-type="species" reg="pseudodecemoculata">pseudodecemoculata</tp:taxon-name-part></tp:taxon-name></italic> Stebaeva, 1971 (W)</td><td rowspan="1" colspan="1"/><td rowspan="1" colspan="1">+</td><td rowspan="1" colspan="1"/><td rowspan="1" colspan="1">+</td><td rowspan="1" colspan="1">+</td><td rowspan="1" colspan="1"/><td rowspan="1" colspan="1">+</td><td rowspan="1" colspan="1">p.p.</td></tr><tr><td rowspan="1" colspan="1"><italic><tp:taxon-name><tp:taxon-name-part taxon-name-part-type="genus" reg="Folsomia">Folsomia</tp:taxon-name-part> <tp:taxon-name-part taxon-name-part-type="species" reg="paoinflata">paoinflata</tp:taxon-name-part></tp:taxon-name></italic> Potapov &amp; Stebaeva, 2006 (W)</td><td rowspan="1" colspan="1">+</td><td rowspan="1" colspan="1"/><td rowspan="1" colspan="1"/><td rowspan="1" colspan="1"/><td rowspan="1" colspan="1"/><td rowspan="1" colspan="1"/><td rowspan="1" colspan="1"/><td rowspan="1" colspan="1">
                  <xref ref-type="bibr" rid="B28">Potapov and Gulgenova 2013</xref>
                </td></tr><tr><td rowspan="1" colspan="1"><italic><tp:taxon-name><tp:taxon-name-part taxon-name-part-type="genus" reg="Folsomia">Folsomia</tp:taxon-name-part> <tp:taxon-name-part taxon-name-part-type="species" reg="quadrioculata">quadrioculata</tp:taxon-name-part></tp:taxon-name></italic> (Tullberg, 1871) (W)</td><td rowspan="1" colspan="1">+</td><td rowspan="1" colspan="1"/><td rowspan="1" colspan="1"/><td rowspan="1" colspan="1">+</td><td rowspan="1" colspan="1"/><td rowspan="1" colspan="1"/><td rowspan="1" colspan="1"/><td rowspan="1" colspan="1"><xref ref-type="bibr" rid="B34">Sokolovskaya 1989</xref>, p.p.</td></tr><tr><td rowspan="1" colspan="1"><italic><tp:taxon-name><tp:taxon-name-part taxon-name-part-type="genus" reg="Folsomia">Folsomia</tp:taxon-name-part> <tp:taxon-name-part taxon-name-part-type="species" reg="uniramia">uniramia</tp:taxon-name-part></tp:taxon-name></italic> Potapov &amp; Gulgenova, 2013 (L)</td><td rowspan="1" colspan="1">+</td><td rowspan="1" colspan="1"/><td rowspan="1" colspan="1"/><td rowspan="1" colspan="1"/><td rowspan="1" colspan="1"/><td rowspan="1" colspan="1"/><td rowspan="1" colspan="1"/><td rowspan="1" colspan="1"><xref ref-type="bibr" rid="B28">Potapov and Gulgenova 2013</xref>, p.p.</td></tr><tr><td rowspan="1" colspan="1"><italic><tp:taxon-name><tp:taxon-name-part taxon-name-part-type="genus" reg="Isotomurus">Isotomurus</tp:taxon-name-part> <tp:taxon-name-part taxon-name-part-type="species" reg="stuxbergi">stuxbergi</tp:taxon-name-part></tp:taxon-name></italic> (Tullberg, 1876) (H)</td><td rowspan="1" colspan="1">+</td><td rowspan="1" colspan="1"/><td rowspan="1" colspan="1"/><td rowspan="1" colspan="1"/><td rowspan="1" colspan="1"/><td rowspan="1" colspan="1">+</td><td rowspan="1" colspan="1">+</td><td rowspan="1" colspan="1">p.p.</td></tr><tr><td rowspan="1" colspan="1"><italic><tp:taxon-name><tp:taxon-name-part taxon-name-part-type="genus" reg="Parisotoma">Parisotoma</tp:taxon-name-part> <tp:taxon-name-part taxon-name-part-type="species" reg="appressopilosa">appressopilosa</tp:taxon-name-part></tp:taxon-name></italic> Potapov, 1991 (L)</td><td rowspan="1" colspan="1">+</td><td rowspan="1" colspan="1">+</td><td rowspan="1" colspan="1"/><td rowspan="1" colspan="1"/><td rowspan="1" colspan="1"/><td rowspan="1" colspan="1"/><td rowspan="1" colspan="1"/><td rowspan="1" colspan="1"><xref ref-type="bibr" rid="B25">Potapov 1991</xref>, p.p.</td></tr><tr><td rowspan="1" colspan="1"><italic><tp:taxon-name><tp:taxon-name-part taxon-name-part-type="genus" reg="Parisotoma">Parisotoma</tp:taxon-name-part> <tp:taxon-name-part taxon-name-part-type="species" reg="baicalica">baicalica</tp:taxon-name-part></tp:taxon-name></italic> sp. nov. (L)</td><td rowspan="1" colspan="1">+</td><td rowspan="1" colspan="1"/><td rowspan="1" colspan="1"/><td rowspan="1" colspan="1"/><td rowspan="1" colspan="1"/><td rowspan="1" colspan="1"/><td rowspan="1" colspan="1"/><td rowspan="1" colspan="1">p.p.</td></tr><tr><td rowspan="1" colspan="1"><italic><tp:taxon-name><tp:taxon-name-part taxon-name-part-type="genus" reg="Parisotoma">Parisotoma</tp:taxon-name-part> <tp:taxon-name-part taxon-name-part-type="species" reg="reducta">reducta</tp:taxon-name-part></tp:taxon-name></italic> Rusek, 1984 (W)</td><td rowspan="1" colspan="1">+</td><td rowspan="1" colspan="1"/><td rowspan="1" colspan="1"/><td rowspan="1" colspan="1"/><td rowspan="1" colspan="1">+</td><td rowspan="1" colspan="1"/><td rowspan="1" colspan="1"/><td rowspan="1" colspan="1">p.p.</td></tr><tr><td rowspan="1" colspan="1"><italic><tp:taxon-name><tp:taxon-name-part taxon-name-part-type="genus" reg="Parisotoma">Parisotoma</tp:taxon-name-part> <tp:taxon-name-part taxon-name-part-type="species" reg="notabilis">notabilis</tp:taxon-name-part></tp:taxon-name></italic> (Schäffer, 1896) (W)</td><td rowspan="1" colspan="1"/><td rowspan="1" colspan="1"/><td rowspan="1" colspan="1"/><td rowspan="1" colspan="1"/><td rowspan="1" colspan="1"/><td rowspan="1" colspan="1">+</td><td rowspan="1" colspan="1"/><td rowspan="1" colspan="1">p.p.</td></tr></tbody></table><table-wrap-foot><fn><p>Key: * – species identified only to generic level are not given, p.p. – data of present paper, Lakes: 1 – Alginskoye, 2 – Verkhneye Beloye, 3 – Nukhe-Nuur, 4 – Selenginskoye (= Sulfatnoye), 5 – Bayin Chagan Nuori, 6 – Hujiri Nuo Ergacha, (W) – widely distributed species, (L) – lake species (see the Faunistic notes), (H) – hygrophilic species, P.b. – as <italic><tp:taxon-name><tp:taxon-name-part taxon-name-part-type="genus" reg="Proisotoma">Proisotoma</tp:taxon-name-part> <tp:taxon-name-part taxon-name-part-type="species" reg="buddenbrocki">buddenbrocki</tp:taxon-name-part></tp:taxon-name></italic> and <tp:taxon-name><tp:taxon-name-part taxon-name-part-type="genus" reg="Proisotoma">P.</tp:taxon-name-part> <tp:taxon-name-part taxon-name-part-type="uncertainty-rank">cf.</tp:taxon-name-part> <tp:taxon-name-part taxon-name-part-type="species" reg="buddenbrocki">buddenbrocki</tp:taxon-name-part></tp:taxon-name>.</p></fn></table-wrap-foot></table-wrap></app></tp:treatment-sec><ref-list><ref id="B30"><mixed-citation xmlns:xlink="http://www.w3.org/1999/xlink" xlink:type="simple"><person-group><name name-style="western"><surname>Potapov</surname><given-names>M</given-names></name><name name-style="western"><surname>Janion</surname><given-names>C</given-names></name><name name-style="western"><surname>Deharveng</surname><given-names>L</given-names></name></person-group> (<year>2011</year>) <article-title>Two new species of <italic><tp:taxon-name><tp:taxon-name-part taxon-name-part-type="genus">Parisotoma</tp:taxon-name-part></tp:taxon-name></italic> (<tp:taxon-name><tp:taxon-name-part taxon-name-part-type="order">Collembola</tp:taxon-name-part></tp:taxon-name>: <tp:taxon-name><tp:taxon-name-part taxon-name-part-type="family">Isotomidae</tp:taxon-name-part></tp:taxon-name>) from the Western Cape, South Africa.</article-title><source>Zootaxa</source><volume>2771</volume>: <fpage>17</fpage>–<lpage>24</lpage>. <ext-link xlink:type="simple" ext-link-type="doi" xlink:href="10.11646/zootaxa.2771.1.2">https://doi.org/10.11646/zootaxa.2771.1.2</ext-link></mixed-citation></ref><ref id="B34"><mixed-citation xmlns:xlink="http://www.w3.org/1999/xlink" xlink:type="simple"><person-group><name name-style="western"><surname>Sokolovskaya</surname><given-names>EA</given-names></name></person-group> (<year>1989</year>) <article-title>Springtails of lower part of delta of Selenga River.</article-title> In: <person-group><name name-style="western"><surname>Shilenkov</surname><given-names>VG</given-names></name></person-group> (<role>Ed.</role>) <issue-title>Nasekomyye i paukoobraznyye Sibiri.</issue-title><source>Irkutsk National University, Irkutsk</source>, <fpage>33</fpage>–<lpage>40</lpage>. [In Russian]</mixed-citation></ref><ref id="B27"><mixed-citation xmlns:xlink="http://www.w3.org/1999/xlink" xlink:type="simple"><person-group><name name-style="western"><surname>Potapov</surname><given-names>M</given-names></name><name name-style="western"><surname>Babenko</surname><given-names>A</given-names></name><name name-style="western"><surname>Fjellberg</surname><given-names>A</given-names></name></person-group> (<year>2006</year>) <article-title>Taxonomy of the <italic><tp:taxon-name><tp:taxon-name-part taxon-name-part-type="genus">Proisotoma</tp:taxon-name-part></tp:taxon-name></italic> complex. Redefinition of genera and description of new species of <italic><tp:taxon-name><tp:taxon-name-part taxon-name-part-type="genus">Scutisotoma</tp:taxon-name-part></tp:taxon-name></italic> and <italic><tp:taxon-name><tp:taxon-name-part taxon-name-part-type="genus">Weberacantha</tp:taxon-name-part></tp:taxon-name></italic> (<tp:taxon-name><tp:taxon-name-part taxon-name-part-type="order">Collembola</tp:taxon-name-part></tp:taxon-name>, <tp:taxon-name><tp:taxon-name-part taxon-name-part-type="family">Isotomidae</tp:taxon-name-part></tp:taxon-name>).</article-title><source>Zootaxa</source><volume>1382</volume>: <fpage>3</fpage>–<lpage>74</lpage>. <ext-link xlink:type="simple" ext-link-type="doi" xlink:href="10.11646/zootaxa.1382.1.1">https://doi.org/10.11646/zootaxa.1382.1.1</ext-link></mixed-citation></ref><ref id="B20"><mixed-citation xmlns:xlink="http://www.w3.org/1999/xlink" xlink:type="simple"><person-group><name name-style="western"><surname>Huang</surname><given-names>C-W</given-names></name><name name-style="western"><surname>Potapov</surname><given-names>M</given-names></name></person-group> (<year>2012</year>) <article-title>Taxonomy of the <italic><tp:taxon-name><tp:taxon-name-part taxon-name-part-type="genus">Proisotoma</tp:taxon-name-part></tp:taxon-name></italic> complex. IV. Notes on chaetotaxy of femur and description of new species of <italic><tp:taxon-name><tp:taxon-name-part taxon-name-part-type="genus">Scutisotoma</tp:taxon-name-part></tp:taxon-name></italic> and <italic><tp:taxon-name><tp:taxon-name-part taxon-name-part-type="genus">Weberacantha</tp:taxon-name-part></tp:taxon-name></italic> from Asia.</article-title><source>Zootaxa</source><volume>3333</volume>: <fpage>38</fpage>–<lpage>49</lpage>. <ext-link xlink:type="simple" ext-link-type="doi" xlink:href="10.11646/zootaxa.3333.1.3">https://doi.org/10.11646/zootaxa.3333.1.3</ext-link></mixed-citation></ref><ref id="B28"><mixed-citation xmlns:xlink="http://www.w3.org/1999/xlink" xlink:type="simple"><person-group><name name-style="western"><surname>Potapov</surname><given-names>M</given-names></name><name name-style="western"><surname>Gulgenova</surname><given-names>A</given-names></name></person-group> (<year>2013</year>) <article-title><tp:taxon-name><tp:taxon-name-part taxon-name-part-type="family">Isotomidae</tp:taxon-name-part></tp:taxon-name> (<tp:taxon-name><tp:taxon-name-part taxon-name-part-type="order">Collembola</tp:taxon-name-part></tp:taxon-name>) of Buryat Republic. II. A Revision of the genus <italic><tp:taxon-name><tp:taxon-name-part taxon-name-part-type="genus">Folsomia</tp:taxon-name-part></tp:taxon-name></italic>.</article-title><source>Zootaxa</source><volume>3682</volume>: <fpage>305</fpage>–<lpage>330</lpage>. <ext-link xlink:type="simple" ext-link-type="doi" xlink:href="10.11646/zootaxa.3682.2.6">https://doi.org/10.11646/zootaxa.3682.2.6</ext-link></mixed-citation></ref><ref id="B25"><mixed-citation xmlns:xlink="http://www.w3.org/1999/xlink" xlink:type="simple"><person-group><name name-style="western"><surname>Potapov</surname><given-names>MB</given-names></name></person-group> (<year>1991</year>) <article-title>Species of the genus <tp:taxon-name><tp:taxon-name-part taxon-name-part-type="genus">Isotoma</tp:taxon-name-part> <tp:taxon-name-part taxon-name-part-type="infraspecific-rank">subgenus</tp:taxon-name-part> <tp:taxon-name-part taxon-name-part-type="subgenus">Parisotoma</tp:taxon-name-part></tp:taxon-name> Bagnall, 1940 and subgen. <tp:taxon-name><tp:taxon-name-part taxon-name-part-type="genus">Sericeotoma</tp:taxon-name-part></tp:taxon-name> nov. (<tp:taxon-name><tp:taxon-name-part taxon-name-part-type="order">Collembola</tp:taxon-name-part></tp:taxon-name>, <tp:taxon-name><tp:taxon-name-part taxon-name-part-type="family">Isotomidae</tp:taxon-name-part></tp:taxon-name>) of USSR fauna.</article-title><source>Acta Zoologica Cracoviensia</source><volume>34</volume>: <fpage>267</fpage>–<lpage>301</lpage>.</mixed-citation></ref></ref-list></tp:taxon-treatment>
